# Supplementary material for: Lack of parent-of-origin effects in Nasonia jewel wasp: A replication and extension study
Source: PLoS One. 2021 Jun 10;16(6):e0252457. doi: 10.1371/journal.pone.0252457 (PMC8191985; doi:10.1371/journal.pone.0252457)
Supplement: S1 Table — The samples for each dataset used in the project are provided here. Samples from this study are uploaded at https://www.ncbi.nlm.nih.gov/sra/PRJNA613065. (XLSX) [file pone.0252457.s003.xlsx]

## Sheet: Sheet1
Dataset	Sample ID	Sample name	Library size - average of references (reads)	Library size - average of references (bp)	Species/Cross	Female parent	Male parent	M Seqs
PRJNA260391	SRR1566022	SRR1566022	62132192	3168741792	Nasonia vitripennis (VV)	N. vit	N. vit	63.6
PRJNA260391	SRR1566023	SRR1566023	31691366	1616259666	VV	N. vit	N. vit	32.3
PRJNA260391	SRR1566024	SRR1566024	36516110	1862321610	VV	N. vit	N. vit	37.2
PRJNA260391	SRR1566028	SRR1566028	48475606	2472255906	Nasonia giraulti (GG)	N. gir	N. gir	54.7
PRJNA260391	SRR1566029	SRR1566029	38367887	1956762237	GG	N. gir	N. gir	43.3
PRJNA260391	SRR1566030	SRR1566030	40897900	2085792900	GG	N. gir	N. gir	46.7
PRJNA299670	SRR2773794	SRR2773794	45633129	2327289579	N. vit x N. gir (VG)	N. vit	N. gir	48.9
PRJNA299670	SRR2773795	SRR2773795	49099439	2504071389	VG	N. vit	N. gir	52.2
PRJNA299670	SRR2773796	SRR2773796	68354719	3486090669	VG	N. vit	N. gir	72.9
PRJNA299670	SRR2773797	SRR2773797	59810926	3050357226	N. gir x N. vit (GV)	N. gir	N. vit	63.3
PRJNA299670	SRR2773799	SRR2773799	58623377	2989792227	GV	N. gir	N. vit	55.9
PRJNA613065	SRR11324582	14444	15799474	3159894800	VV	N. vit	N. vit	14.7
PRJNA613065	SRR11324581	14445	15354984	3070996800	VV	N. vit	N. vit	14.4
PRJNA613065	SRR11324577	14446	12059976	2411995200	VV	N. vit	N. vit	11.3
PRJNA613065	SRR11324576	14447	16283484	3256696800	GG	N. gir	N. gir	16.2
PRJNA613065	SRR11324579	14448	13352344	2670468800	GG	N. gir	N. gir	14.1
PRJNA613065	SRR11324575	14449	18335928	3667185600	GG	N. gir	N. gir	19.4
PRJNA613065	SRR11324574	14450	24091246	4818249200	GV	N. gir	N. vit	24.2
PRJNA613065	SRR11324573	14451	15896200	3179240000	GV	N. gir	N. vit	15.7
PRJNA613065	SRR11324572	14452	18824712	3764942400	GV	N. gir	N. vit	18.2
PRJNA613065	SRR11324571	14453	12234044	2446808800	VG	N. vit	N. gir	12.5
PRJNA613065	SRR11324580	14454	19020874	3804174800	VG	N. vit	N. gir	18.6
PRJNA613065	SRR11324578	14455	18362727	3672545400	VG	N. vit	N. gir	18.2
		Average reads	SD reads	Average base pairs	SD base pairs
	Wilson	1.66347e+07	3.38502e+06	3.32693e+09	6.77004e+08
	Clark	4.90548e+07	1.18417e+07	2.50179e+09	6.03926e+08

## Sheet: Sheet2
X014444	15799474	VV
X014445	15354984	VV
X014446	12059976	VV
X014447	16283484	GG
X014448	13352344	GG
X014449	18335928	GG
X014450	24091246	GV
X014451	15896200	GV
X014452	18824712	GV
X014453	12234044	VG
X014454	19020874	VG
X014455	18362727	VG
