# Supplementary material for: Lack of parent-of-origin effects in Nasonia jewel wasp: A replication and extension study
Source: PLoS One. 2021 Jun 10;16(6):e0252457. doi: 10.1371/journal.pone.0252457 (PMC8191985; doi:10.1371/journal.pone.0252457)
Supplement: S2 Table — The number of allele-counts for the reference allele (N. vitripennis) and alternative (N. giraulti) allele at polymorphic SNPs within a gene. Minimum of two SNPs for a gene to be included. The significance of allelic bias was determined using Fisher’s exact test. Significant genes were selected using a Benjamini-Hochberg false discovery rate FDR-adjusted p-value threshold of 0.05. (XLSX) [file pone.0252457.s004.xlsx]

## Sheet: Clark_ASE_fisherExact_geneID
geneID	GV_ref_avg	GV_alt_avg	GV_total_avg	GV_ratio	VG_ref_avg	VG_alt_avg	VG_total_avg	VG_ratio	sig	FDRp
LOC100123729	212	133.75	345.75	0.61316	182.25	13.75	196	0.929847	1.56521e-17	9.98135e-14
LOC100123734	198	105.667	303.667	0.652031	189.167	16.7222	205.889	0.91878	3.28593e-13	1.04772e-09
LOC100113683	2185.2	786.1	2971.3	0.735436	2030.27	503.567	2533.83	0.801263	8.68537e-09	1.84622e-05
140up	53.3	65.2	118.5	0.449789	42.6	53.8	96.4	0.441909	1	1
Abtb2	33.375	40.75	74.125	0.450253	39.1667	42	81.1667	0.482546	0.748241	1
Acads	64.225	63.225	127.45	0.503923	57.1667	53.9792	111.146	0.514339	0.896474	1
Acox3	37.6364	48.4318	86.0682	0.437285	32.1458	37.3542	69.5	0.46253	0.746861	1
Acpr	147.136	150.33	297.466	0.494633	99.7955	94.7273	194.523	0.513027	0.712287	1
Adat2	22.625	36.25	58.875	0.384289	25.1667	29.5	54.6667	0.460366	0.44447	1
Adipor1	73.9833	83.7	157.683	0.469189	61.2222	66.8889	128.111	0.477884	0.904809	1
Ahcy	148.425	156.9	305.325	0.486121	122.817	120.75	243.567	0.504243	0.730529	1
Alkbh7	79.3214	77	156.321	0.507425	54.5238	48.2143	102.738	0.530707	0.799002	1
Ammecr1	85.25	89.05	174.3	0.489099	69.2667	65.7	134.967	0.513213	0.730311	1
Ankrd40	23.8333	26.5833	50.4167	0.472727	24.4444	20.5	44.9444	0.543881	0.535436	1
Anxb11	88.5278	102.069	190.597	0.464476	80.8981	92.0093	172.907	0.46787	1	1
Ap2a2	48.4297	50.0781	98.5078	0.491633	41.8444	38.2278	80.0722	0.522584	0.762971	1
Apip	59.5625	74.25	133.812	0.445119	60.5	64.0833	124.583	0.485619	0.53369	1
APOOL	97.5833	107.583	205.167	0.47563	85.7037	89.4074	175.111	0.489425	0.836674	1
Arp1	814.012	886.69	1700.7	0.478633	862.857	891.603	1754.46	0.491808	0.453886	1
Arp11	40.85	40.775	81.625	0.500459	44.8125	35.8333	80.6458	0.55567	0.526421	1
Arpc2	73.4375	109.688	183.125	0.401024	66.625	103.125	169.75	0.392489	0.91307	1
ARPC4	83.6176	98.3676	181.985	0.459475	74.0196	82.1863	156.206	0.473859	0.826811	1
Atg4	25.4375	32.1042	57.5417	0.442071	28.5333	30.8	59.3333	0.480899	0.709503	1
Atg9	50.9167	45.4306	96.3472	0.528471	45.3235	39.6863	85.0098	0.533156	1	1
Atp13a1	37.9375	33.0938	71.0312	0.534096	32.4792	27.4583	59.9375	0.541884	1	1
Atp5a1	1145.85	1142.94	2288.79	0.500634	1166.59	1072.5	2239.09	0.521011	0.171468	1
Atp5b	1422.32	1379.43	2801.75	0.507655	1351.31	1275.6	2626.9	0.514411	0.624854	1
Atp5c1	423.792	396.875	820.667	0.516399	383.528	348.972	732.5	0.523587	0.799046	1
Atp5d	361.688	308	669.688	0.540084	397.143	335.5	732.643	0.542069	0.957202	1
Atp5e	139.375	260.5	399.875	0.348546	150.167	222.333	372.5	0.403132	0.118696	1
Atp5f1	603.625	599.5	1203.12	0.501714	540.5	463.333	1003.83	0.538436	0.0871147	1
Atp5g2	1661.3	1596.35	3257.65	0.509969	1712.7	1583.07	3295.77	0.519667	0.44354	1
Atp5h	685.071	821.679	1506.75	0.454668	646.429	760.357	1406.79	0.459507	0.823293	1
Atp5i	983.938	1020.44	2004.38	0.490895	1063.96	1039.5	2103.46	0.505814	0.348917	1
Atp5j2	657.214	607.821	1265.04	0.519522	578.429	529.262	1107.69	0.522193	0.934334	1
Atp5l	721.75	733.417	1455.17	0.495991	648.167	627.667	1275.83	0.508034	0.539312	1
Atp5o	664.3	697	1361.3	0.487989	646.367	612.667	1259.03	0.513383	0.196891	1
Atp7a	30.4904	43.7788	74.2692	0.410539	28.4603	38.619	67.0794	0.424278	1	1
B3gat	72.8	78.375	151.175	0.481561	68.05	65.95	134	0.507836	0.634677	1
Bgb	148.882	246.132	395.013	0.376903	161.074	256.315	417.389	0.385909	0.772687	1
Bora	47.8194	50.4583	98.2778	0.486574	43.1667	39.9103	83.0769	0.519599	0.653568	1
Brd8	54.6413	64.3913	119.033	0.459045	43.3413	46.0397	89.381	0.484905	0.778881	1
C1q-VP	76.0167	51.4167	127.433	0.596521	71.6667	54.4643	126.131	0.568193	0.701625	1
Cad	36.4583	54.7083	91.1667	0.399909	50.6667	67.0278	117.694	0.430493	0.776243	1
Cbp	97.6042	101.562	199.167	0.490063	94.8333	94.0417	188.875	0.502096	0.918905	1
Cc2d1	30.0658	31.4079	61.4737	0.489084	31.5093	26.1389	57.6481	0.546579	0.58602	1
Ccdc86	75.7857	79	154.786	0.489617	66.5	73.0476	139.548	0.47654	0.906857	1
CCE-A3	49.4375	16.3125	65.75	0.751901	38.4444	13.6389	52.0833	0.738133	1	1
CCE-A4	97.1786	7.71429	104.893	0.926456	73.7778	9.72222	83.5	0.883566	0.430369	1
CCE-A5	51.3409	27.8182	79.1591	0.648579	44.5333	27.9	72.4333	0.614818	0.733865	1
CCE-A6	34.375	43.0208	77.3958	0.444145	29.0333	33.8833	62.9167	0.461457	0.864082	1
CCE-A8	18.3929	40.7857	59.1786	0.310803	20.1667	28.6667	48.8333	0.412969	0.310633	1
CCE-E10	42.5417	118.062	160.604	0.264885	26.3333	91.1354	117.469	0.224173	0.481655	1
CCE-E11	67.5	87.2857	154.786	0.436087	42.0256	64.1795	106.205	0.395703	0.609151	1
Cct7	135.676	144.519	280.194	0.484221	147.872	156.609	304.481	0.485652	1	1
Cctgamma	244.738	251.833	496.571	0.492856	221.063	211.143	432.206	0.511477	0.598532	1
Cdk1	118.75	117.479	236.229	0.50269	104.5	91.0152	195.515	0.534485	0.561171	1
Cdk10	65.35	73.125	138.475	0.471926	54.7	53.2167	107.917	0.506873	0.608961	1
Cdk4	58.2045	56.6591	114.864	0.506727	72.7917	70.1042	142.896	0.509404	1	1
Cdk5	42.8125	48.2344	91.0469	0.470225	48.8194	50.6389	99.4583	0.490853	0.771822	1
Chordc1	40.9583	43.5	84.4583	0.484953	40.1667	42.3056	82.4722	0.487033	1	1
Ckiialpha	111.85	128.8	240.65	0.464783	113.94	127.554	241.494	0.471815	0.927116	1
Cox15	44.2727	49.2045	93.4773	0.47362	41.6167	43.6	85.2167	0.488363	0.880928	1
Cox4I1	705.25	727.125	1432.38	0.492364	839.667	853.056	1692.72	0.496045	0.857533	1
Cox5a	472.361	542.194	1014.56	0.465584	475.542	558.667	1034.21	0.459812	0.824597	1
Cox5b	593.344	635.469	1228.81	0.482859	505.979	550.167	1056.15	0.479081	0.866565	1
Cox6a1	434.85	448.25	883.1	0.492413	415.5	362.133	777.633	0.534314	0.0942635	1
Cox7c	291.688	327	618.688	0.471462	282.25	288.667	570.917	0.49438	0.416488	1
Cpap3-e	38.0667	37.8333	75.9	0.501537	37.45	38.4167	75.8667	0.493629	1	1
CPR16	273.513	175.895	449.408	0.608608	277.061	176.167	453.228	0.611307	1	1
CPR19	766.971	639.794	1406.76	0.545202	698.755	587.422	1286.18	0.543281	0.938229	1
CPR34	36.9167	27.8333	64.75	0.570142	41.8333	33.8889	75.7222	0.552458	0.864304	1
Crc	444.097	514.944	959.042	0.463064	384.333	407.519	791.852	0.48536	0.361157	1
Crcp	52.975	58.975	111.95	0.473202	40.6667	48.6852	89.3519	0.45513	0.886105	1
Creb	51.4412	54.8676	106.309	0.483884	52.7889	47.6	100.389	0.525844	0.578843	1
Crl	42.25	44.2917	86.5417	0.488204	37.4444	37.0833	74.5278	0.502423	1	1
Csnk1e	43.881	46.631	90.5119	0.484809	53.0093	54.3889	107.398	0.493577	0.886727	1
Ctps	42.28	49.24	91.52	0.461976	40.4286	45.5794	86.0079	0.470056	1	1
Cwf19l1	21.625	27.675	49.3	0.438641	21.5667	20.7	42.2667	0.510252	0.527584	1
Cyb561d1-like	31.9545	33.1591	65.1136	0.49075	25.4583	30.8125	56.2708	0.452425	0.854116	1
Cyc1	238.35	210.325	448.675	0.531231	289.083	234.938	524.021	0.551664	0.518652	1
cycB	351.141	355.547	706.688	0.496882	300.917	275.833	576.75	0.521745	0.399525	1
cycD	32.5294	26.0441	58.5735	0.55536	35.7727	25.4091	61.1818	0.584695	0.852715	1
Cyp303a1	52.9286	61.5714	114.5	0.462258	52.4524	60.4048	112.857	0.464768	1	1
CYP314A1	52.74	55.78	108.52	0.485993	47.9417	48.55	96.4917	0.496848	1	1
CYP336B1	35.4444	159.861	195.306	0.181482	28.463	138.074	166.537	0.170911	0.782837	1
CYP4AB12	28.25	32.8056	61.0556	0.462693	30.8611	21.6389	52.5	0.587831	0.253342	1
CYP4AB18	52.8125	28.25	81.0625	0.651503	48.8333	22.8333	71.6667	0.681395	0.729149	1
CYP4AB23	59.1364	35.0909	94.2273	0.627593	45.5455	27.6818	73.2273	0.621974	1	1
CYP4AB6	76.6346	63.9808	140.615	0.544995	46.0833	37.7361	83.8194	0.549793	1	1
CYP4AB8	66.6458	32.1042	98.75	0.674895	55.4444	32	87.4444	0.634053	0.642585	1
CYP4AB9	117.833	87.9583	205.792	0.572586	57.9167	37.5833	95.5	0.606457	0.615052	1
CYP4BW5	37.75	52.2188	89.9688	0.41959	31	35.6429	66.6429	0.465166	0.517295	1
CYP4G43	1702.14	1504.73	3206.86	0.530779	800.667	700.591	1501.26	0.533331	0.900225	1
CYP4G44	164.091	129.614	293.705	0.558694	87.9167	72.35	160.267	0.548565	0.843024	1
CYP6AQ9	21.375	50.75	72.125	0.29636	25.0417	48.2083	73.25	0.341866	0.59449	1
CYP6AS30	53.7143	72.4911	126.205	0.42561	48.8681	60.9583	109.826	0.444957	0.791694	1
CYP6BD2	21.35	33.15	54.5	0.391743	24.0833	40.5833	64.6667	0.372423	1	1
CYP9AG4	120.74	78.89	199.63	0.604819	149.696	88.3116	238.007	0.628954	0.691889	1
CYP9AG6	34.5714	23.3571	57.9286	0.596794	36.1026	36.6026	72.7051	0.496561	0.291355	1
CYP9AH2	32	19.9167	51.9167	0.616372	41.6667	27.3333	69	0.603865	0.850261	1
CYP9AH6	39.975	21.5	61.475	0.650264	40.6111	19.5926	60.2037	0.674562	0.846613	1
Cypl	65.8333	65.5	131.333	0.501269	62.3889	58.4444	120.833	0.516322	0.801485	1
Dctn3	38.6667	47.3889	86.0556	0.449322	40.8095	49.3571	90.1667	0.452601	1	1
Dctn4	57.0938	98.1875	155.281	0.36768	56.6042	82.7292	139.333	0.40625	0.548392	1
Dctn5	51.6944	49.0278	100.722	0.513238	56.8333	50.2857	107.119	0.530562	0.889106	1
Dctn6	29.4375	33.3125	62.75	0.469124	26.6667	27.6667	54.3333	0.490798	0.852797	1
Denr	86.7222	106.667	193.389	0.448434	72.3889	80.1667	152.556	0.474508	0.663823	1
Dip3	23.6136	42.9545	66.5682	0.354729	23.0909	42.5455	65.6364	0.351801	1	1
DLC-A	353.154	372.923	726.077	0.486386	368.152	355.591	723.742	0.508678	0.430479	1
Dnmt1a	33.9355	44.4355	78.371	0.433011	30.2151	35.5376	65.7527	0.459526	0.736352	1
Dsx	43.375	32.1437	75.5187	0.574361	37.4236	30.4097	67.8333	0.551699	0.865988	1
E2f8	21.7143	26.8929	48.6071	0.44673	24	32.7778	56.7778	0.422701	1	1
EF-1a	2471.75	2540.06	5011.81	0.493185	2446.36	2446.03	4892.38	0.500034	0.494436	1
Efhd1	188.739	163.826	352.565	0.535331	177.522	142.841	320.362	0.554128	0.641576	1
Egl	58.9833	52.5	111.483	0.529078	52.8177	43.0312	95.849	0.551051	0.780821	1
Eh1	324.591	245.455	570.045	0.569412	275.939	187.227	463.167	0.595767	0.410046	1
eIF-2beta	312.625	289.656	602.281	0.519068	269.396	233.792	503.188	0.535379	0.586307	1
Eif2a	61.3426	58.2407	119.583	0.512969	56.04	49.4133	105.453	0.53142	0.789613	1
Eif2ak1	40.0417	37.9583	78	0.513355	30.5	29.7778	60.2778	0.505991	1	1
Eif2b3	30	28.6389	58.6389	0.511606	26.2	24.6667	50.8667	0.515072	1	1
Eif4g	159.961	131.898	291.859	0.548075	129.797	106.557	236.354	0.549163	1	1
Es2	42.15	52.125	94.275	0.447096	37.463	45.963	83.4259	0.449057	1	1
Eve	47.3333	30.9444	78.2778	0.604684	57.6296	33.2778	90.9074	0.633938	0.872865	1
Exdl2	139.731	152.865	292.596	0.477555	119.256	123	242.256	0.492273	0.794085	1
faa	162.85	136.75	299.6	0.543558	143.35	124.883	268.233	0.534423	0.866013	1
Farsb	38	43.575	81.575	0.465829	31.2963	33.7778	65.0741	0.480933	0.868602	1
Fgfr1op	30.625	28.4583	59.0833	0.518336	24.2917	25.3333	49.625	0.489505	0.847097	1
Fru	34.2717	36.4891	70.7609	0.484332	38.4912	40.6754	79.1667	0.486205	1	1
Ft	417.821	397.661	815.482	0.512361	421.611	360.569	782.181	0.53902	0.2925	1
fzy	109.018	128.696	237.714	0.458609	91.5357	101.833	193.369	0.473373	0.845707	1
Gadd45gip1	68.65	88	156.65	0.438238	67.0882	78.1176	145.206	0.462021	0.727979	1
Gaj	38.1731	38.4231	76.5962	0.498368	38.9444	36.7222	75.6667	0.514684	0.871985	1
Gnao	25.875	27.25	53.125	0.487059	31.3333	31.4167	62.75	0.499336	0.853083	1
Gnbp1-2	42.625	44.9583	87.5833	0.486679	41.7361	41.4861	83.2222	0.501502	1	1
Gnf1	37.8333	34.0833	71.9167	0.526072	31.7222	24.2889	56.0111	0.566356	0.719344	1
Gr3	49.9301	55.2941	105.224	0.474512	47.7769	48.4821	96.259	0.496337	0.777426	1
GST-mic1	330.025	250.1	580.125	0.568886	276.35	207.95	484.3	0.570617	0.950446	1
Gstcd	34.15	48.2167	82.3667	0.414609	32.6538	41.6538	74.3077	0.439441	0.870862	1
GstD1	586.25	364.393	950.643	0.616688	567.19	330.238	897.429	0.632017	0.501448	1
GstO1	83.475	90.875	174.35	0.478778	89.7083	95.375	185.083	0.484692	1	1
GstS2	68.8214	76.2143	145.036	0.474514	55.1667	67.6333	122.8	0.44924	0.805172	1
GstS3	214.062	257.875	471.938	0.453582	233.583	247.625	481.208	0.48541	0.363075	1
GstS5	82.125	119.083	201.208	0.408159	78.3889	104.556	182.944	0.428485	0.755704	1
GstS8	523.136	480.273	1003.41	0.521359	532.379	436.591	968.97	0.549428	0.222657	1
GstT1	92.05	68.2333	160.283	0.574296	75.9167	60.8333	136.75	0.555149	0.813669	1
GstT2	138.906	99.875	238.781	0.58173	92.3125	73.8542	166.167	0.555542	0.682025	1
GstT3	46.7	51.4	98.1	0.476045	43.6	45.0667	88.6667	0.491729	0.883492	1
GstZ1	43.275	30.2125	73.4875	0.588876	51.3974	28.8077	80.2051	0.640825	0.506967	1
Gt	142.175	141.975	284.15	0.500352	165.683	146.883	312.567	0.530074	0.511151	1
Hb	70.0952	57.0119	127.107	0.551466	87.6984	70.7778	158.476	0.553385	1	1
Herpud2	31.8125	40.0833	71.8958	0.44248	30.3958	34.2083	64.6042	0.470493	0.731921	1
Hmbs	89.0962	77.25	166.346	0.535607	79.0641	60.2436	139.308	0.56755	0.644002	1
hmm536144	90	112.958	202.958	0.443441	68.25	99.5556	167.806	0.406721	0.461972	1
Ho	31.3571	41.8929	73.25	0.428084	31.6389	36.3611	68	0.465278	0.735065	1
Hop2	44.1944	38.1389	82.3333	0.536775	36.4286	27.0714	63.5	0.573678	0.737367	1
HSC70	2458.44	3072.06	5530.5	0.444525	2726.46	3216.44	5942.91	0.458776	0.128375	1
Iars2	34.6	36.225	70.825	0.488528	32.5	32.3571	64.8571	0.501101	1	1
Icmt	187.583	87.5	275.083	0.681915	158.222	68.5556	226.778	0.697697	0.698787	1
Ighmbp2	30.3125	25.375	55.6875	0.544332	37.75	30.8333	68.5833	0.550425	1	1
Imd	34.3214	45.8929	80.2143	0.427872	32.2222	36.7778	69	0.466989	0.739605	1
Ints12	40.1562	58	98.1562	0.409105	39.0714	50	89.0714	0.438653	0.767094	1
Ints3	51.5909	56.0455	107.636	0.479307	45.7222	44.9444	90.6667	0.504289	0.77429	1
Jtb	34.15	48.2167	82.3667	0.414609	32.6538	41.6538	74.3077	0.439441	0.870862	1
kinesin-2B	43.46	46.69	90.15	0.482085	44.6533	44.78	89.4333	0.499292	0.880888	1
kinesin-B	36.8	25.35	62.15	0.592116	30.3333	16.8333	47.1667	0.64311	0.551943	1
Ku80	21.75	36.8333	58.5833	0.371266	22	27.3333	49.3333	0.445946	0.432653	1
Lage3	32.0357	32.5	64.5357	0.496403	25.7222	22.7222	48.4444	0.530963	0.847946	1
Lin	34.8421	30.5526	65.3947	0.532797	34.0111	28.7667	62.7778	0.54177	0.860106	1
Lobe	105.171	100.079	205.25	0.512405	91.4912	86.5175	178.009	0.51397	1	1
LOC100107367	23.1875	31	54.1875	0.427912	25.3485	38.1364	63.4848	0.399284	0.850826	1
LOC100113484	90.8125	94.25	185.062	0.490713	93.0714	96.5238	189.595	0.490895	1	1
LOC100113486	330.25	474.739	804.989	0.410254	279.576	384.25	663.826	0.421158	0.70952	1
LOC100113489	49.375	48.3438	97.7188	0.505277	42.1944	38.3333	80.5278	0.523974	0.880059	1
LOC100113490	58	103.792	161.792	0.358486	50.5139	80.7361	131.25	0.384868	0.714822	1
LOC100113492	42.375	73.6562	116.031	0.365203	94.4792	152.396	246.875	0.3827	0.815972	1
LOC100113493	82.3	86.9	169.2	0.486407	77.375	75.0833	152.458	0.507516	0.822889	1
LOC100113494	27.7	26.95	54.65	0.506862	28.6667	24.4444	53.1111	0.539749	0.845855	1
LOC100113496	27.7917	30.3125	58.1042	0.478308	27.9167	24.1944	52.1111	0.535714	0.700076	1
LOC100113501	94.6944	91.6667	186.361	0.508123	88.963	72.1296	161.093	0.552247	0.450934	1
LOC100113502	37.267	50.3125	87.5795	0.425522	31.7222	38.5417	70.2639	0.451473	0.870986	1
LOC100113505	513.3	499.8	1013.1	0.506663	598.167	536.967	1135.13	0.526957	0.363535	1
LOC100113507	1810.5	1931.38	3741.88	0.483848	1893.83	1955.92	3849.75	0.491937	0.490822	1
LOC100113511	48	55.5	103.5	0.463768	40.2083	40.75	80.9583	0.496655	0.657832	1
LOC100113512	112.25	11	123.25	0.910751	125.5	10.75	136.25	0.921101	0.657429	1
LOC100113517	726.917	604.861	1331.78	0.545824	721.389	573.537	1294.93	0.557089	0.582625	1
LOC100113518	962.417	1236.83	2199.25	0.437611	947.556	1084.33	2031.89	0.466342	0.0635589	1
LOC100113519	119.769	133.865	253.635	0.472212	105.611	112.364	217.975	0.48451	0.852986	1
LOC100113520	272.625	325.5	598.125	0.455799	255.074	287.704	542.778	0.469942	0.634298	1
LOC100113522	46.6818	45.1818	91.8636	0.508164	38.6667	34.3788	73.0455	0.529351	0.874751	1
LOC100113523	48.9792	40.2917	89.2708	0.548658	47.4167	37.5833	85	0.557843	0.879047	1
LOC100113525	76.8125	75.3125	152.125	0.50493	77.7778	53.1111	130.889	0.594228	0.150271	1
LOC100113526	75.1842	80.2368	155.421	0.483745	75.463	74.8611	150.324	0.502002	0.818545	1
LOC100113530	43.9375	48.0625	92	0.477582	40.2917	46.0417	86.3333	0.466699	1	1
LOC100113537	69.6333	76.5	146.133	0.476505	86.8667	87.5833	174.45	0.497946	0.736195	1
LOC100113538	91.75	85.2778	177.028	0.51828	82.963	71.2778	154.241	0.53788	0.741178	1
LOC100113539	75.7292	52.4792	128.208	0.590673	69.2917	47.4028	116.694	0.593787	1	1
LOC100113540	72.9333	57.8333	130.767	0.557736	68.1905	56.2381	124.429	0.548029	0.899848	1
LOC100113542	117.25	142.667	259.917	0.451106	97.5	125.611	223.111	0.437002	0.782729	1
LOC100113545	39.392	41.0625	80.4545	0.489619	41.7982	38.6886	80.4868	0.519318	0.751929	1
LOC100113547	53.8281	61.8906	115.719	0.465163	57.5	58.1806	115.681	0.497058	0.692196	1
LOC100113548	80.5875	80.9875	161.575	0.498762	77.5926	68.0093	145.602	0.532909	0.646598	1
LOC100113551	208.062	460.75	668.812	0.311092	199.167	432.542	631.708	0.315283	0.904771	1
LOC100113557	30.625	85.375	116	0.264009	70	146	216	0.324074	0.259104	1
LOC100113558	61.1184	63.8684	124.987	0.488999	49.2018	47.6667	96.8684	0.507924	0.891908	1
LOC100113560	672.35	650.25	1322.6	0.508355	679.667	616.433	1296.1	0.524394	0.434006	1
LOC100113561	63.5227	79.9091	143.432	0.442878	54.5303	67.0909	121.621	0.448362	1	1
LOC100113566	110.079	95.7368	205.816	0.534842	113.546	97.0648	210.611	0.539128	1	1
LOC100113567	110.587	135.981	246.567	0.448504	96.8397	110.186	207.026	0.467767	0.775978	1
LOC100113569	73.9464	46.6071	120.554	0.613391	64.5513	42.0769	106.628	0.605387	0.892025	1
LOC100113570	1067.38	1105.25	2172.62	0.491284	926.5	931.5	1858	0.498654	0.658136	1
LOC100113574	36.425	31.875	68.3	0.533309	46.0417	32.375	78.4167	0.587141	0.61462	1
LOC100113577	30.25	16.25	46.5	0.650538	28.5	15.0556	43.5556	0.654337	1	1
LOC100113578	30.75	43.1667	73.9167	0.416009	30.9242	43.803	74.7273	0.413828	1	1
LOC100113582	47.6818	56.3409	104.023	0.458379	53.5606	56.0606	109.621	0.488597	0.681748	1
LOC100113583	45.3529	54.4853	99.8382	0.454264	39.1154	48.0897	87.2051	0.448545	1	1
LOC100113585	120.635	113.906	234.542	0.514345	132.406	117.254	249.659	0.530346	0.784444	1
LOC100113588	43	59.7391	102.739	0.418536	40.2197	51.2652	91.4848	0.439632	0.884352	1
LOC100113589	111.237	92.1447	203.382	0.546937	107.754	87.4123	195.167	0.552115	1	1
LOC100113590	42.7812	25.25	68.0312	0.628847	38.4524	26.1429	64.5952	0.595282	0.723099	1
LOC100113592	27.3971	22.8529	50.25	0.545215	31.0303	25.6818	56.7121	0.547155	1	1
LOC100113593	84.1	32.1	116.2	0.723752	83.7667	30.7	114.467	0.7318	0.882716	1
LOC100113596	117.691	115.382	233.074	0.504953	107.929	105.643	213.571	0.505351	1	1
LOC100113599	50.8438	49.0938	99.9375	0.508755	47.881	40.5476	88.4286	0.541465	0.661046	1
LOC100113601	32.5667	33.4833	66.05	0.493061	31.4524	28.369	59.8214	0.525771	0.723154	1
LOC100113606	131.568	146.33	277.898	0.473441	119.458	127.792	247.25	0.483148	0.860816	1
LOC100113609	56.675	84.925	141.6	0.400247	61.6333	76.3083	137.942	0.446807	0.467285	1
LOC100113612	19.8125	24.8125	44.625	0.443978	20.5833	23.75	44.3333	0.464286	1	1
LOC100113616	66.3393	71.4821	137.821	0.481342	53.9103	56.6667	110.577	0.487536	1	1
LOC100113617	170.227	205.705	375.932	0.452814	172.367	202.983	375.35	0.459216	0.883466	1
LOC100113619	48.5	61.25	109.75	0.441913	71.2222	66.3333	137.556	0.517771	0.248894	1
LOC100113623	256.219	239.688	495.906	0.516668	245.417	212.167	457.583	0.536332	0.603301	1
LOC100113625	73.2083	119.083	192.292	0.380715	70.4167	110.556	180.972	0.389102	0.915169	1
LOC100113627	52.0833	60.4583	112.542	0.462792	54.8636	54.8636	109.727	0.5	0.685697	1
LOC100113628	223.75	199.625	423.375	0.528491	226.222	191.889	418.111	0.541058	0.729356	1
LOC100113629	59.25	55.25	114.5	0.517467	59.8333	56.5	116.333	0.514327	1	1
LOC100113631	94.1042	37.9167	132.021	0.712798	102.167	35.3194	137.486	0.743105	0.6798	1
LOC100113635	75.25	81.2778	156.528	0.480745	70.3889	64.2037	134.593	0.522977	0.555996	1
LOC100113644	157.2	60.05	217.25	0.72359	200.7	71.4667	272.167	0.737416	0.758152	1
LOC100113646	39.8269	33.9231	73.75	0.540026	37.6111	29.6806	67.2917	0.558927	0.865038	1
LOC100113651	65.6029	72.8971	138.5	0.473667	66.6548	72.0119	138.667	0.480683	1	1
LOC100113652	35.075	39.125	74.2	0.472709	36.8333	31.1667	68	0.541667	0.501473	1
LOC100113653	84.3125	90.4375	174.75	0.482475	84.1111	85.5	169.611	0.495906	0.829288	1
LOC100113655	141.65	149.05	290.7	0.487272	126.2	124.533	250.733	0.503324	0.730002	1
LOC100113661	31.1667	30.8333	62	0.502688	28.1667	27.9167	56.0833	0.502229	1	1
LOC100113663	275.524	287.476	563	0.489385	312.983	297.367	610.35	0.512793	0.447269	1
LOC100113667	187.031	259.531	446.562	0.418824	125.917	261.708	387.625	0.324841	0.00509418	1
LOC100113668	53.4688	50.6875	104.156	0.513351	44.7083	43.1875	87.8958	0.508651	1	1
LOC100113669	135.566	124.474	260.039	0.521328	137.549	111.922	249.471	0.551364	0.532969	1
LOC100113671	74.3611	109.694	184.056	0.404014	68.6	84.3667	152.967	0.448464	0.439088	1
LOC100113672	540.725	489.525	1030.25	0.524848	500.4	425.117	925.517	0.540671	0.496037	1
LOC100113673	32.0288	39.5481	71.5769	0.447474	38.2917	46.6	84.8917	0.451065	1	1
LOC100113674	27.1719	34.2031	61.375	0.442719	25.8889	28.5694	54.4583	0.475389	0.850906	1
LOC100113675	24.7083	31.9167	56.625	0.43635	19.2778	26.9444	46.2222	0.417067	1	1
LOC100113681	124.469	152.938	277.406	0.448688	173.271	197	370.271	0.467957	0.689998	1
LOC100113685	104.125	66.0625	170.188	0.611825	94.2917	55.9167	150.208	0.627739	0.730393	1
LOC100113687	26.6562	81.5	108.156	0.246461	26.1429	76.1905	102.333	0.255468	0.873848	1
LOC100113692	33.875	39	72.875	0.464837	32.5833	31.8333	64.4167	0.505821	0.607064	1
LOC100113694	72.4	67.95	140.35	0.515853	60.3667	58.2667	118.633	0.508851	0.900857	1
LOC100113695	378.292	414.167	792.458	0.477365	366.444	373.722	740.167	0.495084	0.506003	1
LOC100113698	65.3654	60.2885	125.654	0.520202	65.2179	56.0513	121.269	0.537795	0.799678	1
LOC100113700	33.0909	38.2273	71.3182	0.46399	28.6786	31.4881	60.1667	0.476652	1	1
LOC100113702	45.75	60.9375	106.688	0.428822	46.8	41.2	88	0.531818	0.192246	1
LOC100113703	117.65	106.1	223.75	0.52581	109.289	92.6556	201.944	0.541183	0.770091	1
LOC100113704	18.8333	33.5	52.3333	0.359873	26.1667	21.4167	47.5833	0.549912	0.0670255	1
LOC100113708	175.083	131.083	306.167	0.571856	96.3333	67.8333	164.167	0.586802	0.768622	1
LOC100113711	142.045	145.773	287.818	0.493525	129.212	123.788	253	0.51072	0.730048	1
LOC100113719	62.8077	66.1923	129	0.486881	56.7121	54.1667	110.879	0.511479	0.794915	1
LOC100113720	290	290.25	580.25	0.499785	272.5	255.667	528.167	0.515936	0.630187	1
LOC100113722	48.9758	31.2097	80.1855	0.610781	55.2536	31.558	86.8116	0.636477	0.748178	1
LOC100113725	1477	988.583	2465.58	0.599047	1835.83	1159.89	2995.72	0.612818	0.303163	1
LOC100113726	716.112	812.362	1528.47	0.468514	747.368	816.615	1563.98	0.477862	0.614077	1
LOC100113730	36.6562	38.8438	75.5	0.485513	30.4167	29.6458	60.0625	0.506417	0.862173	1
LOC100113741	55.1667	44.35	99.5167	0.554346	50.9487	39.2821	90.2308	0.564649	1	1
LOC100113743	37.4375	49.5	86.9375	0.430625	33.3889	33.8333	67.2222	0.496694	0.4157	1
LOC100113749	481.853	511.985	993.838	0.48484	450.137	443.108	893.245	0.503935	0.432906	1
LOC100113753	32.0833	32.5463	64.6296	0.496418	31.06	28.82	59.88	0.518704	0.857274	1
LOC100113756	37.85	57.6	95.45	0.396543	38.4444	50.6111	89.0556	0.431691	0.652388	1
LOC100113758	58.5357	56.5	115.036	0.508848	50.619	43.9524	94.5714	0.535247	0.77978	1
LOC100113760	57.0179	56.5714	113.589	0.501965	57.0909	50.4394	107.53	0.530929	0.687765	1
LOC100113768	89.3162	105.522	194.838	0.458412	73.951	82.6716	156.623	0.47216	0.829787	1
LOC100113776	66.9167	65.9167	132.833	0.503764	55.3889	59.7778	115.167	0.480945	0.798127	1
LOC100113778	68.25	58.125	126.375	0.540059	56.375	41.2083	97.5833	0.577711	0.589446	1
LOC100113783	1612.12	1618.88	3231	0.498955	1639.17	1582.42	3221.58	0.508808	0.440174	1
LOC100113785	78.1429	74.6429	152.786	0.511454	70	65.2381	135.238	0.517606	1	1
LOC100113789	52.9808	44.4615	97.4423	0.543714	49.2333	39.3167	88.55	0.555995	0.882649	1
LOC100113791	360.193	317.151	677.344	0.531773	427.355	352.855	780.21	0.547744	0.562017	1
LOC100113798	88.0968	95.7258	183.823	0.479249	91.371	88.9247	180.296	0.506784	0.674165	1
LOC100113804	52.9118	34.0735	86.9853	0.608284	54.2051	29.859	84.0641	0.644807	0.633373	1
LOC100113807	39.9583	42	81.9583	0.487544	39.05	38.75	77.8	0.501928	0.8736	1
LOC100113816	59.7315	64.1111	123.843	0.482318	53.2949	55.5449	108.84	0.489664	0.895554	1
LOC100113818	38.6786	36.6071	75.2857	0.513757	32.6905	29.8095	62.5	0.523048	1	1
LOC100113821	27.0227	32.5909	59.6136	0.453298	33.95	38.3	72.25	0.469896	1	1
LOC100113822	105.462	149.788	255.25	0.41317	110.045	154.833	264.878	0.415455	1	1
LOC100113823	45.05	48.65	93.7	0.48079	51.4048	47.619	99.0238	0.519115	0.665054	1
LOC100113824	23.0625	25.9375	49	0.470663	22.8333	22.0833	44.9167	0.508349	1	1
LOC100113828	90.0227	97.9545	187.977	0.478902	94.3175	98.8413	193.159	0.48829	0.91823	1
LOC100113831	38.5714	35.1429	73.7143	0.523256	32.2917	27.2083	59.5	0.542717	0.861582	1
LOC100113834	14.8333	20.8333	35.6667	0.415888	22.2	27.9	50.1	0.443114	0.823279	1
LOC100113835	37.2885	32.1538	69.4423	0.53697	41.0833	36.25	77.3333	0.53125	1	1
LOC100113839	73.4167	70.25	143.667	0.511021	56.8611	55.6667	112.528	0.505307	1	1
LOC100113840	34	39.0227	73.0227	0.465608	32.8333	35.6296	68.463	0.479578	1	1
LOC100113844	87.5455	84.9545	172.5	0.50751	78.2424	69.0606	147.303	0.531166	0.736163	1
LOC100113849	74.0938	91.9688	166.062	0.44618	59.3958	69.4375	128.833	0.461028	0.905894	1
LOC100113850	95.4615	106.519	201.981	0.472627	90.2051	96.3077	186.513	0.48364	0.8392	1
LOC100113852	77.2778	72.3889	149.667	0.516333	61.5476	57.4286	118.976	0.51731	1	1
LOC100113853	131.306	111.245	242.551	0.541353	137.022	108.602	245.623	0.557852	0.7161	1
LOC100113855	36.0714	33.8571	69.9286	0.515832	37.75	31.5	69.25	0.545126	0.864544	1
LOC100113863	40	43.4375	83.4375	0.479401	35.7778	35.4722	71.25	0.502144	0.871791	1
LOC100113870	60.3529	62.1912	122.544	0.4925	66.2333	63.6556	129.889	0.509923	0.801067	1
LOC100113875	52.8077	59.5192	112.327	0.470125	48.2821	53.6538	101.936	0.473651	1	1
LOC100113883	103.25	89.7727	193.023	0.534911	84.9394	69.3788	154.318	0.550417	0.828608	1
LOC100113884	57.275	58.3	115.575	0.495566	54.7222	51.5	106.222	0.515167	0.788973	1
LOC100113885	25.6923	34.25	59.9423	0.428617	33.3056	41.375	74.6806	0.445974	0.861065	1
LOC100113886	49.7778	42.6667	92.4444	0.538462	44.3667	36.55	80.9167	0.548301	1	1
LOC100113887	19.5312	20.3438	39.875	0.489812	26.8333	19.9524	46.7857	0.573537	0.511262	1
LOC100113889	21.375	45.1667	66.5417	0.321227	27.25	49.25	76.5	0.356209	0.722965	1
LOC100113891	40.6667	45	85.6667	0.474708	49.75	40.3333	90.0833	0.552266	0.362779	1
LOC100113898	45.6429	49.3571	95	0.480451	44.6923	48.8846	93.5769	0.4776	1	1
LOC100113901	52.75	43.3333	96.0833	0.549003	47.3889	36.7222	84.1111	0.563408	0.880025	1
LOC100113908	22.3125	25.75	48.0625	0.464239	20.25	25.1667	45.4167	0.445872	0.837275	1
LOC100113909	379.156	236.688	615.844	0.61567	283.25	156.062	439.312	0.644757	0.365748	1
LOC100113911	25.5	31.8929	57.3929	0.444306	25.0667	26.3667	51.4333	0.487362	0.700598	1
LOC100113912	58.1042	43.3333	101.438	0.572808	59.7292	42.0625	101.792	0.586779	1	1
LOC100113917	27.0417	26.7083	53.75	0.503101	37.4762	28.9048	66.381	0.564562	0.579223	1
LOC100113919	79.9219	55.1094	135.031	0.591877	81.2778	53.3444	134.622	0.603747	0.900927	1
LOC100113920	72.25	74.4583	146.708	0.492474	68.1944	67.4722	135.667	0.502662	0.905167	1
LOC100113921	37.9271	47.7812	85.7083	0.442513	35.5758	42.1894	77.7652	0.457477	0.875174	1
LOC100113923	25.65	38.875	64.525	0.39752	27.0556	31.7222	58.7778	0.460302	0.467771	1
LOC100113924	258.615	299.019	557.635	0.463772	238.974	259.269	498.244	0.479634	0.621369	1
LOC100113925	129.25	114.35	243.6	0.530583	114.833	100.933	215.767	0.532211	1	1
LOC100113933	25.2045	30.4545	55.6591	0.452838	22.0385	23.2692	45.3077	0.486418	0.840826	1
LOC100113938	83.65	79.55	163.2	0.512561	74.4333	70.3667	144.8	0.514042	1	1
LOC100113939	388.125	372.25	760.375	0.510439	316.25	291.417	607.667	0.520433	0.743879	1
LOC100113942	163.625	146.225	309.85	0.528078	138.283	120.1	258.383	0.535187	0.866235	1
LOC100113951	244.5	249.596	494.096	0.494843	257.697	248.394	506.091	0.509191	0.704052	1
LOC100113954	29.9833	24.0667	54.05	0.554733	28.7727	25	53.7727	0.53508	1	1
LOC100113955	59.2024	56.6667	115.869	0.510942	58	51.9259	109.926	0.527628	0.790442	1
LOC100113956	24.6111	36.0139	60.625	0.405956	24.3889	29.1667	53.5556	0.455394	0.703156	1
LOC100113961	96.625	94	190.625	0.506885	89.25	91.5	180.75	0.493776	0.917178	1
LOC100113962	203.45	212.825	416.275	0.488739	183.733	198.533	382.267	0.480642	0.831478	1
LOC100113972	32.8929	44.375	77.2679	0.425699	26.6061	33.197	59.803	0.444895	0.861941	1
LOC100113977	38.4242	38.8106	77.2348	0.497499	38.569	36.9483	75.5172	0.510731	0.871985	1
LOC100113979	131.9	129.45	261.35	0.504687	121.708	119.25	240.958	0.505101	1	1
LOC100113985	196.782	163.873	360.655	0.545623	215.773	170.372	386.146	0.558787	0.768021	1
LOC100113993	269.841	295.534	565.375	0.477278	258.583	273.525	532.108	0.48596	0.808768	1
LOC100113994	85.175	74.75	159.925	0.532593	74.6	66.95	141.55	0.527022	1	1
LOC100113998	85.2917	90.4167	175.708	0.485416	83.8889	81.4444	165.333	0.507392	0.744872	1
LOC100113999	93.8833	99.05	192.933	0.48661	90.4111	85.9778	176.389	0.512567	0.601886	1
LOC100114003	86.5833	103.75	190.333	0.454904	78	88.7619	166.762	0.467733	0.831213	1
LOC100114006	129.183	130.583	259.767	0.497305	122.511	118.867	241.378	0.507549	0.857916	1
LOC100114008	88.8333	97.4167	186.25	0.476957	89.6111	89.9444	179.556	0.499072	0.675054	1
LOC100114009	332.596	356.462	689.058	0.482683	295.846	309.321	605.167	0.488867	0.867114	1
LOC100114015	28.95	42.675	71.625	0.404188	28.0556	36.7778	64.8333	0.432734	0.726966	1
LOC100114017	52.5682	43.6136	96.1818	0.54655	48.7667	32.0833	80.85	0.603175	0.540758	1
LOC100114025	122.18	119.11	241.29	0.506362	122.347	121.58	243.927	0.501572	0.927867	1
LOC100114031	340.607	355.881	696.488	0.489035	309.333	313.714	623.048	0.496484	0.825254	1
LOC100114033	482.725	532.725	1015.45	0.47538	451.35	456.15	907.5	0.497355	0.360496	1
LOC100114036	926.292	898.875	1825.17	0.507511	868.889	832.778	1701.67	0.510611	0.866183	1
LOC100114037	18.4231	19.4038	37.8269	0.487036	26.6389	22.7361	49.375	0.539522	0.665391	1
LOC100114041	114.345	120.071	234.417	0.487786	107.289	113.772	221.061	0.485338	1	1
LOC100114043	293.6	294.175	587.775	0.499511	271.867	235.083	506.95	0.536279	0.248866	1
LOC100114046	187.593	291.583	479.176	0.39149	70.1667	150.905	221.071	0.317394	0.0639044	1
LOC100114050	35.5208	63.0417	98.5625	0.360389	34	55.4259	89.4259	0.380203	0.762848	1
LOC100114055	218.455	226.591	445.045	0.490859	199.033	196.55	395.583	0.503139	0.729749	1
LOC100114058	47.0278	52.1667	99.1944	0.474097	40.963	42.1852	83.1481	0.49265	0.88216	1
LOC100114064	306.583	312.896	619.479	0.494905	331.783	302.867	634.65	0.522782	0.336611	1
LOC100114066	268.37	246.61	514.98	0.521127	273.927	238.467	512.393	0.534602	0.707478	1
LOC100114070	107.25	91.25	198.5	0.540302	92.3333	73.75	166.083	0.555946	0.751894	1
LOC100114072	31.2115	40.7885	72	0.433494	26.2778	33.0417	59.3194	0.442988	1	1
LOC100114076	52.4219	60.0312	112.453	0.466166	42.3667	48.2667	90.6333	0.467451	1	1
LOC100114081	82.7167	96.45	179.167	0.461674	74.6609	87.092	161.753	0.461574	1	1
LOC100114083	1540.42	1653.5	3193.92	0.482297	1666.5	1663.78	3330.28	0.500409	0.143917	1
LOC100114084	51.1875	48.6875	99.875	0.512516	74.1667	77.1667	151.333	0.490088	0.795989	1
LOC100114090	80.125	97.5	177.625	0.451091	74.0833	73.5	147.583	0.501976	0.37307	1
LOC100114091	61.5417	67.125	128.667	0.478303	63.1667	62.6333	125.8	0.50212	0.706639	1
LOC100114093	158.518	206.714	365.232	0.434019	134.292	171.264	305.556	0.4395	0.93764	1
LOC100114094	112.111	125.556	237.667	0.471716	114.792	109.75	224.542	0.511227	0.455455	1
LOC100114099	236.117	164.183	400.3	0.589849	144.611	111.4	256.011	0.564863	0.56989	1
LOC100114100	356.423	350.788	707.212	0.503984	323.205	292.038	615.244	0.525329	0.473213	1
LOC100114102	31.75	35.4167	67.1667	0.472705	39.3333	42.5833	81.9167	0.480163	1	1
LOC100114103	15.8889	28.4167	44.3056	0.358621	18.0714	35.7143	53.7857	0.335989	1	1
LOC100114104	97.8571	94.4524	192.31	0.508852	84.3258	74.803	159.129	0.529921	0.668355	1
LOC100114107	2035.5	1542.38	3577.88	0.568913	2101.75	1450.25	3552	0.591709	0.051941	1
LOC100114108	187.625	202.339	389.964	0.481134	140.821	143.385	284.205	0.495489	0.754716	1
LOC100114110	37.47	40.02	77.49	0.483546	34.6667	35.5833	70.25	0.493476	1	1
LOC100114112	63.7417	78.0667	141.808	0.449492	60.9023	68.3736	129.276	0.471103	0.806467	1
LOC100114113	63.2763	45.7895	109.066	0.580166	58.3556	38.6333	96.9889	0.601673	0.777093	1
LOC100114115	30.5278	39.1111	69.6389	0.438373	32.1944	32.0833	64.2778	0.500864	0.489645	1
LOC100114116	698.893	720.857	1419.75	0.492265	632.786	622.643	1255.43	0.50404	0.560972	1
LOC100114118	77.9167	92	169.917	0.458558	65.9444	77.6667	143.611	0.459188	1	1
LOC100114119	64.75	59.55	124.3	0.520917	59.5	45.25	104.75	0.568019	0.505889	1
LOC100114121	194.542	179.146	373.688	0.5206	197.121	162.591	359.712	0.547997	0.459002	1
LOC100114125	41.625	28.875	70.5	0.590426	39.9	26.7667	66.6667	0.5985	1	1
LOC100114127	43.6731	43.3269	87	0.501989	41.1538	34.2692	75.4231	0.54564	0.635639	1
LOC100114131	26	46.25	72.25	0.359862	19.2083	35.0833	54.2917	0.353799	1	1
LOC100114137	91.8125	90.5	182.312	0.5036	54.1667	47.9583	102.125	0.530396	0.621345	1
LOC100114139	19.5833	28.75	48.3333	0.405172	28.0833	27.5	55.5833	0.505247	0.323705	1
LOC100114141	1536.25	1560.25	3096.5	0.496125	1566.22	1537.39	3103.61	0.504645	0.509	1
LOC100114143	77.9167	75.9167	153.833	0.506501	69.5833	69.25	138.833	0.5012	1	1
LOC100114144	60.175	71.725	131.9	0.456217	52.375	60.8542	113.229	0.462557	1	1
LOC100114146	43.4062	49.0729	92.4792	0.469362	41.0764	41.6597	82.7361	0.496475	0.761372	1
LOC100114147	42.9286	38.8929	81.8214	0.524662	47.5909	43.8333	91.4242	0.52055	1	1
LOC100114149	44.375	44.375	88.75	0.5	37.1667	37.5833	74.75	0.497213	1	1
LOC100114150	89.9868	116.842	206.829	0.435079	81.5088	93.2807	174.789	0.466325	0.604437	1
LOC100114151	371.105	380.592	751.697	0.49369	353.208	321.392	674.6	0.523582	0.265629	1
LOC100114153	95.6667	88.3611	184.028	0.519849	96.7059	87.6373	184.343	0.524597	1	1
LOC100114157	47.1964	58.6607	105.857	0.44585	48.8182	55.9091	104.727	0.466146	0.889343	1
LOC100114158	96.3	122.05	218.35	0.441035	81.197	92.3333	173.53	0.467912	0.60985	1
LOC100114160	218.227	300.614	518.841	0.420605	202.319	308.528	510.847	0.396047	0.446501	1
LOC100114161	187.591	217.977	405.568	0.462539	115.864	164.076	279.939	0.413888	0.209952	1
LOC100114163	228.719	221.854	450.573	0.507618	313.158	292.158	605.316	0.517346	0.803186	1
LOC100114164	212.175	202.425	414.6	0.511758	185.661	165.156	350.817	0.529225	0.663322	1
LOC100114168	2511.25	2691.56	5202.81	0.482672	3141.38	3473.33	6614.71	0.474908	0.403907	1
LOC100114169	415.917	489.812	905.729	0.459206	386.045	436.939	822.985	0.46908	0.663991	1
LOC100114171	85.4487	84.4487	169.897	0.502943	80.1709	70.1239	150.295	0.533424	0.653581	1
LOC100114179	32.8519	54.4074	87.2593	0.376486	30.2933	54.94	85.2333	0.355417	0.874325	1
LOC100114180	40.6528	36.6389	77.2917	0.525966	45.2222	37.5833	82.8056	0.546125	0.873278	1
LOC100114181	38.45	47.2	85.65	0.44892	34.4333	43.3778	77.8111	0.442525	1	1
LOC100114182	130.981	139.991	270.972	0.483376	104.641	103.442	208.083	0.50288	0.711832	1
LOC100114184	46.2589	51.3839	97.6429	0.473756	38.7727	45.0152	83.7879	0.462749	0.881318	1
LOC100114185	39	40.9479	79.9479	0.487818	34.1232	34.3768	68.5	0.498149	1	1
LOC100114187	36.25	42.4583	78.7083	0.460561	34.1111	36.7778	70.8889	0.481191	0.869194	1
LOC100114190	35.25	25.1875	60.4375	0.583247	38.5556	30.8333	69.3889	0.555645	0.858562	1
LOC100114193	639.591	637.182	1276.77	0.500943	634.258	574.318	1208.58	0.524798	0.244213	1
LOC100114194	223.208	234.875	458.083	0.487266	184.028	190.722	374.75	0.491068	0.944421	1
LOC100114195	60.3409	59.2727	119.614	0.504465	55.0167	45.3167	100.333	0.548339	0.58702	1
LOC100114198	70.4722	77.7222	148.194	0.475539	65.2262	65.7262	130.952	0.498091	0.718941	1
LOC100114199	177.5	203.25	380.75	0.466185	135.312	143.312	278.625	0.485644	0.635834	1
LOC100114203	36.875	36.375	73.25	0.503413	28.4167	24.5833	53	0.536164	0.718001	1
LOC100114205	26.5172	36.3621	62.8793	0.421716	26.0397	33.5873	59.627	0.43671	0.855566	1
LOC100114209	105.306	109.194	214.5	0.490935	93.5185	96.0185	189.537	0.493405	1	1
LOC100114211	38.0833	24.2222	62.3056	0.611235	42.3333	28.0476	70.381	0.601488	1	1
LOC100114220	261.423	241.154	502.577	0.520165	217.859	183.551	401.41	0.542734	0.502843	1
LOC100114222	70.875	74.5417	145.417	0.487393	36.0556	58.9444	95	0.379532	0.142346	1
LOC100114225	1650.6	1820.2	3470.8	0.475568	1723.8	1853.47	3577.27	0.481876	0.599841	1
LOC100114227	180.022	182.598	362.62	0.496448	167.932	160.152	328.083	0.511857	0.760351	1
LOC100114230	32.5	36.8636	69.3636	0.468545	40.1	48.0333	88.1333	0.454992	0.872384	1
LOC100114233	38.625	43.8056	82.4306	0.468576	33.5833	34.75	68.3333	0.491463	0.868944	1
LOC100114235	303.5	361.5	665	0.456391	334.875	408.292	743.167	0.450606	0.83017	1
LOC100114241	64.25	76.6389	140.889	0.456033	54.5833	69.9167	124.5	0.43842	0.804419	1
LOC100114243	35.5	47.9808	83.4808	0.425248	29.1212	37.8636	66.9848	0.434743	1	1
LOC100114244	29.4464	34.1607	63.6071	0.462942	23.5238	25.4286	48.9524	0.480545	0.85043	1
LOC100114246	41.5	51.625	93.125	0.445638	42.6111	47.5556	90.1667	0.472582	0.76649	1
LOC100114247	105.531	109.188	214.719	0.491486	102	93.7708	195.771	0.521017	0.553597	1
LOC100114249	34.005	40.45	74.455	0.456719	37.5231	37.4074	74.9306	0.500772	0.742237	1
LOC100114251	37.75	39.6875	77.4375	0.48749	33.8889	34.9444	68.8333	0.492333	1	1
LOC100114253	25.625	26.6429	52.2679	0.490263	23.625	23.5625	47.1875	0.500662	1	1
LOC100114254	49.6562	52.4583	102.115	0.48628	51.1275	52.1863	103.314	0.494876	0.889692	1
LOC100114262	75.4597	59.6935	135.153	0.558327	69.1344	48.2634	117.398	0.58889	0.701386	1
LOC100114263	65.35	52	117.35	0.556881	83.8167	61.35	145.167	0.577382	0.801862	1
LOC100114264	29.7125	34.9125	64.625	0.459768	27.5625	29.6979	57.2604	0.481353	0.855332	1
LOC100114265	59.6667	81.3333	141	0.423168	61.1296	82.3889	143.519	0.425935	1	1
LOC100114266	136.333	127.667	264	0.516414	59.1667	48.8889	108.056	0.547558	0.567618	1
LOC100114267	117.55	134.25	251.8	0.466839	118.538	128.885	247.423	0.479092	0.787878	1
LOC100114268	22.9167	26.7083	49.625	0.461797	28.6667	31.5	60.1667	0.476454	1	1
LOC100114269	47.8833	63.3333	111.217	0.430541	47.619	48.3095	95.9286	0.496401	0.399205	1
LOC100114271	26.4417	27.2083	53.65	0.492855	29.7167	29.725	59.4417	0.49993	1	1
LOC100114274	39.6923	28.6923	68.3846	0.580427	33.4167	20.5	53.9167	0.619784	0.709581	1
LOC100114276	37	44.2083	81.2083	0.455618	35.7667	40.9	76.6667	0.466522	1	1
LOC100114279	354.75	232.375	587.125	0.604215	372	240.25	612.25	0.607595	0.905944	1
LOC100114280	52.8125	58.0625	110.875	0.476325	47.7778	50.6667	98.4444	0.485327	0.889814	1
LOC100114281	20.4844	36.125	56.6094	0.361855	22.4444	34.6852	57.1296	0.392869	0.8454	1
LOC100114282	72.9375	85.8438	158.781	0.459358	96.9722	95.7778	192.75	0.503098	0.451035	1
LOC100114283	302.667	149.333	452	0.669617	253.933	124.789	378.722	0.6705	1	1
LOC100114285	1879.55	2094.55	3974.1	0.47295	1852.43	2019.1	3871.53	0.478475	0.634935	1
LOC100114288	74.7857	91.2143	166	0.450516	74.4722	85.5	159.972	0.465532	0.823578	1
LOC100114294	103.494	103.669	207.162	0.499578	102.583	93.9083	196.492	0.522075	0.689601	1
LOC100114297	63.6771	67.2188	130.896	0.486471	60.7667	59.1667	119.933	0.50667	0.800251	1
LOC100114298	25.6154	38.9038	64.5192	0.397019	18.0833	29.0417	47.125	0.383731	1	1
LOC100114300	108.592	115.645	224.237	0.484274	99.4561	103.912	203.368	0.489044	0.922826	1
LOC100114301	28.3333	28.1667	56.5	0.501475	22.5556	30.0556	52.6111	0.428722	0.446182	1
LOC100114302	112.875	31.25	144.125	0.783174	86.6667	16.0185	102.685	0.844004	0.25454	1
LOC100114305	33.7	37.3	71	0.474648	26	26.7917	52.7917	0.492502	0.854974	1
LOC100114306	54.0962	66.9423	121.038	0.446934	55.0972	59.7222	114.819	0.47986	0.694307	1
LOC100114310	55.1125	59.3417	114.454	0.481525	56.5446	57.994	114.539	0.493673	0.894649	1
LOC100114311	30.7857	32.4643	63.25	0.486731	35.3077	32.1667	67.4744	0.523276	0.725755	1
LOC100114313	86.3141	67.4167	153.731	0.561463	88.7125	67.6375	156.35	0.567397	1	1
LOC100114314	139.393	156.529	295.921	0.471047	129.429	133.933	263.362	0.491448	0.671066	1
LOC100114316	36.75	36.2	72.95	0.50377	44.1111	35.6111	79.7222	0.55331	0.516753	1
LOC100114322	139.944	99.4167	239.361	0.584658	101.037	68.8704	169.907	0.594659	0.838099	1
LOC100114323	225.096	225.731	450.827	0.499296	212.682	195.182	407.864	0.521453	0.584172	1
LOC100114325	56.8194	61.2778	118.097	0.481124	60	61.7821	121.782	0.492683	0.796903	1
LOC100114327	38.5	35.3571	73.8571	0.521277	41.25	32.3889	73.6389	0.560166	0.739902	1
LOC100114328	51.9345	47.3631	99.2976	0.523019	46.2317	39.565	85.7967	0.538852	0.882031	1
LOC100114330	31.4722	23.8056	55.2778	0.569347	32.3333	20.9444	53.2778	0.606882	0.696317	1
LOC100114331	43.1667	41.8472	85.0139	0.50776	42.875	36.2812	79.1562	0.54165	0.755119	1
LOC100114333	78.6458	72.9062	151.552	0.518936	71.7333	60.9417	132.675	0.54067	0.721019	1
LOC100114334	37.3375	48.525	85.8625	0.434852	33.0952	41.7381	74.8333	0.442253	1	1
LOC100114338	86.4625	91.225	177.688	0.486599	84.4649	84.9693	169.434	0.498512	0.829767	1
LOC100114341	25.6136	41.75	67.3636	0.380229	29.0714	32.4524	61.5238	0.472523	0.286946	1
LOC100114343	39.625	53	92.625	0.4278	46.2222	51.2778	97.5	0.474074	0.558883	1
LOC100114345	34.7652	39.3636	74.1288	0.468983	32.1267	34.86	66.9867	0.479598	0.86591	1
LOC100114348	67.5556	70.5278	138.083	0.489238	64.5556	62.0556	126.611	0.509873	0.805462	1
LOC100114351	48.6337	72.4942	121.128	0.401507	45.4431	63.4268	108.87	0.417407	0.892709	1
LOC100114354	54.375	49.8125	104.188	0.521896	46.9861	39.9306	86.9167	0.540588	0.883547	1
LOC100114357	37.4615	39.6346	77.0962	0.485907	38.6818	35.7273	74.4091	0.519853	0.744013	1
LOC100114360	76.5	85	161.5	0.473684	57.25	74.4167	131.667	0.43481	0.556072	1
LOC100114364	48	55.5	103.5	0.463768	40.2083	40.75	80.9583	0.496655	0.657832	1
LOC100114366	50.5556	49.5278	100.083	0.505135	45.8542	42.0417	87.8958	0.521688	0.884142	1
LOC100114373	25.663	25.7174	51.3804	0.499471	27.0208	26.8438	53.8646	0.501644	1	1
LOC100114374	26.5625	30	56.5625	0.469613	23.625	22.5833	46.2083	0.511271	0.691519	1
LOC100114375	148.729	125.792	274.521	0.541777	130.833	111.917	242.75	0.538963	1	1
LOC100114382	54.6591	58.4545	113.114	0.483223	46.5758	55.5758	102.152	0.455948	0.783488	1
LOC100114386	58.15	49.65	107.8	0.539425	51.4667	42.5	93.9667	0.547712	1	1
LOC100114388	1136.26	1212.62	2348.88	0.483747	1095.7	1076.43	2172.13	0.504435	0.170837	1
LOC100114390	38.8542	43.4271	82.2812	0.472212	41.3333	42.9841	84.3175	0.490211	0.757384	1
LOC100114394	53.7812	56.4844	110.266	0.487743	47.2556	51.2	98.4556	0.479968	1	1
LOC100114396	88.3654	82.1154	170.481	0.518331	97.7716	83.7562	181.528	0.538604	0.748097	1
LOC100114401	139.5	144.625	284.125	0.490981	125.883	122.933	248.817	0.505928	0.79395	1
LOC100114402	46.575	18.3	64.875	0.717919	53.6875	20.9583	74.6458	0.71923	1	1
LOC100114404	30.5	27.4091	57.9091	0.526688	29.5185	25.5741	55.0926	0.535798	1	1
LOC100114408	24.75	49.4907	74.2407	0.333375	25.9691	54.2901	80.2593	0.323566	1	1
LOC100114409	63.6429	60.3929	124.036	0.513101	67.5556	57.1389	124.694	0.541769	0.702956	1
LOC100114411	235.6	253.3	488.9	0.481898	413.833	420.444	834.278	0.496038	0.64835	1
LOC100114413	25.2105	23.5263	48.7368	0.517279	28.2639	26.1111	54.375	0.519796	1	1
LOC100114419	31.4286	27.9643	59.3929	0.529164	35.1667	26.3333	61.5	0.571816	0.714339	1
LOC100114420	52.0833	64.125	116.208	0.448189	44.7333	51.7	96.4333	0.463878	0.889748	1
LOC100114421	28.4375	35.9375	64.375	0.441748	28.8333	30.8	59.6333	0.48351	0.717418	1
LOC100114424	102.231	116.058	218.288	0.468329	96.4028	112.417	208.819	0.461656	0.922762	1
LOC100114426	45.3333	41.1667	86.5	0.524085	40.25	36.7222	76.9722	0.522916	1	1
LOC100114427	23.7212	24.3077	48.0288	0.493894	28.2692	23.7308	52	0.543639	0.685945	1
LOC100114428	22.5	23.0357	45.5357	0.494118	30.25	32.4583	62.7083	0.482392	1	1
LOC100114430	52.5	54.65	107.15	0.489967	41.1667	45.9167	87.0833	0.472727	0.88518	1
LOC100114432	30.5192	29.5096	60.0288	0.508409	33.9649	30.9123	64.8772	0.523526	1	1
LOC100114433	33.8269	27.9103	61.7372	0.547918	39.2917	26.7679	66.0595	0.594792	0.591707	1
LOC100114438	23.9773	20.8636	44.8409	0.534719	24.8148	22.0741	46.8889	0.529226	1	1
LOC100114442	39.8397	53.4872	93.3269	0.426884	42.312	52.8761	95.188	0.444509	0.769363	1
LOC100114445	19.8	30.8	50.6	0.391304	19.7619	29.0119	48.7738	0.405175	1	1
LOC100114446	50.3	71.5	121.8	0.412972	42.7	59.8	102.5	0.416585	1	1
LOC100114458	146.833	180.067	326.9	0.449169	126.282	149.833	276.115	0.457352	0.805668	1
LOC100114462	24.8333	32.1111	56.9444	0.436098	27.0333	30.4333	57.4667	0.470418	0.706574	1
LOC100114465	196.198	202.073	398.271	0.492624	185.847	173.743	359.59	0.51683	0.512905	1
LOC100114467	103.68	121	224.68	0.461456	125.959	160.928	286.887	0.439055	0.654126	1
LOC100114468	74.2206	85.3824	159.603	0.465033	67.6042	76.5521	144.156	0.468965	1	1
LOC100114470	26.425	35.9	62.325	0.423987	24.3125	35.4792	59.7917	0.40662	0.854915	1
LOC100114478	30.0278	23.25	53.2778	0.563608	34.7083	22.875	57.5833	0.60275	0.700417	1
LOC100114482	37.625	48.4062	86.0312	0.437341	35.75	47.8611	83.6111	0.427575	1	1
LOC100114484	27.375	27.125	54.5	0.502294	21.3333	20.0833	41.4167	0.515091	1	1
LOC100114486	33.6389	35.4444	69.0833	0.486932	34.4815	31.5556	66.037	0.522154	0.729719	1
LOC100114488	75.6562	51.4531	127.109	0.595206	72.8438	46.9583	119.802	0.608034	0.895941	1
LOC100114490	49.8214	26.3571	76.1786	0.654008	49.9167	27.4583	77.375	0.645127	1	1
LOC100114494	117.227	174.545	291.773	0.401776	153.409	212.606	366.015	0.419133	0.689971	1
LOC100114497	33.5	89.4947	122.995	0.27237	28.686	73.8527	102.539	0.279758	1	1
LOC100114499	59.5	64	123.5	0.481781	52	52.5	104.5	0.497608	0.790844	1
LOC100114501	100.208	77.0417	177.25	0.56535	83.3056	61.7778	145.083	0.574191	0.909808	1
LOC100114504	31.8409	42.3977	74.2386	0.428899	42.2941	52.2647	94.5588	0.447278	0.875176	1
LOC100114510	213.632	157.329	370.961	0.575888	250.561	179.719	430.281	0.582321	0.88574	1
LOC100114520	67.628	54.3171	121.945	0.554578	64.4461	40.9069	105.353	0.611716	0.416134	1
LOC100114521	63.2885	61.6346	124.923	0.506619	54.4091	56.4394	110.848	0.490842	0.89583	1
LOC100114526	74.0667	70.6833	144.75	0.511687	82.9286	48.7262	131.655	0.629894	0.0666752	1
LOC100114529	72.4479	105.323	177.771	0.407535	68.9902	92.9314	161.922	0.426072	0.741242	1
LOC100114531	118.05	135.35	253.4	0.465864	115	128.733	243.733	0.471827	0.928337	1
LOC100114538	87.7083	89.2083	176.917	0.495761	101.458	102.25	203.708	0.498057	1	1
LOC100114539	96.475	85.525	182	0.530082	91.7292	81.3958	173.125	0.529844	1	1
LOC100114541	39.4375	37.375	76.8125	0.513426	44.4167	36.5	80.9167	0.548919	0.748369	1
LOC100114544	210.861	250.222	461.083	0.457317	165.741	185.333	351.074	0.472096	0.722149	1
LOC100114545	29.6591	22.6023	52.2614	0.567515	34.8229	26.0312	60.8542	0.572236	1	1
LOC100114549	50.4118	67.6029	118.015	0.427165	42.1863	52.2745	94.4608	0.446601	0.781994	1
LOC100114551	58.7083	68.7917	127.5	0.460458	70.0833	76.125	146.208	0.479339	0.807828	1
LOC100114552	126.353	141.662	268.015	0.47144	111.877	119.975	231.853	0.482536	0.857156	1
LOC100114554	32.8333	35.3333	68.1667	0.481663	34.8	34.2167	69.0167	0.504226	0.863858	1
LOC100114556	79.3214	77	156.321	0.507425	60.0833	54.25	114.333	0.52551	0.805538	1
LOC100114558	1650.12	1836.38	3486.5	0.47329	1857.25	2002.5	3859.75	0.481184	0.512517	1
LOC100114560	68.4886	78.0909	146.58	0.467246	62.5379	68.9697	131.508	0.475546	0.904033	1
LOC100114561	41.3167	40.8833	82.2	0.502636	40.3333	33.3472	73.6806	0.547408	0.630785	1
LOC100114563	77.5893	78.5	156.089	0.497083	76.7273	65.5	142.227	0.539469	0.486554	1
LOC100114564	26.875	32.1	58.975	0.455702	28.3778	29.6889	58.0667	0.48871	0.710162	1
LOC100114567	87.62	58.66	146.28	0.598988	93.3741	61.0408	154.415	0.604696	1	1
LOC100114569	20.45	27.075	47.525	0.4303	21.9667	26.9	48.8667	0.449523	1	1
LOC100114572	557.125	310.375	867.5	0.642219	575.25	341.083	916.333	0.627774	0.522794	1
LOC100114574	38.0294	48.7353	86.7647	0.438305	41.5833	46.9524	88.5357	0.469679	0.760834	1
LOC100114575	59.4062	66.5312	125.938	0.471712	48.4048	52.1429	100.548	0.481411	1	1
LOC100114576	25.7708	26.6667	52.4375	0.491458	26.4167	21.6667	48.0833	0.549393	0.550917	1
LOC100114577	100.433	131.417	231.85	0.433182	89.5333	107.067	196.6	0.455409	0.696166	1
LOC100114578	37.6875	38.5625	76.25	0.494262	27.5	31.2083	58.7083	0.468417	0.861262	1
LOC100114581	33.3462	43.5385	76.8846	0.433717	32.5758	40.9848	73.5606	0.442842	1	1
LOC100114582	66.7083	66.2083	132.917	0.501881	63.6111	55.6944	119.306	0.533178	0.613955	1
LOC100114583	31.6875	29.375	61.0625	0.518936	34.3571	31.5238	65.881	0.521503	1	1
LOC100114585	920.875	955.85	1876.72	0.490682	1033.65	1033.72	2067.37	0.499984	0.565954	1
LOC100114586	60.8929	62.8214	123.714	0.492206	52.7738	53.6905	106.464	0.495695	1	1
LOC100114588	30.0833	28.4167	58.5	0.514245	25.5	29	54.5	0.46789	0.576996	1
LOC100114590	46	39.9	85.9	0.535506	38.8667	38.1333	77	0.504762	0.637623	1
LOC100114592	1067.06	1293.31	2360.38	0.452073	862.583	1019.58	1882.17	0.458293	0.709581	1
LOC100114594	249.058	301.096	550.154	0.452706	247.974	278.833	526.808	0.470711	0.581952	1
LOC100114595	52.3143	47.6786	99.9929	0.52318	51.9688	46.8229	98.7917	0.526044	1	1
LOC100114596	130.844	163.156	294	0.445047	132.812	154.583	287.396	0.462124	0.677082	1
LOC100114598	41.4896	50.4792	91.9688	0.451127	49.6083	49.7	99.3083	0.499538	0.560499	1
LOC100114599	42.9167	54.3333	97.25	0.441302	40.1111	53.3519	93.463	0.429166	1	1
LOC100114600	75.5278	75.0556	150.583	0.501568	73.5111	64.5778	138.089	0.532346	0.636542	1
LOC100114603	206.646	255.375	462.021	0.447265	201.939	261.121	463.061	0.436097	0.74048	1
LOC100114606	75.7222	68.3056	144.028	0.525747	77.625	62.0625	139.688	0.555705	0.634531	1
LOC100114609	310.625	303.75	614.375	0.505595	272.417	253.333	525.75	0.518149	0.677697	1
LOC100114611	36.5682	33.9545	70.5227	0.51853	35.5952	31.7619	67.3571	0.528455	1	1
LOC100114612	77.8393	89.0536	166.893	0.466403	77.1429	76.7976	153.94	0.501121	0.502523	1
LOC100114613	34.3981	60.8611	95.2593	0.3611	35.1667	57.4691	92.6358	0.379623	0.879506	1
LOC100114614	64.35	91.275	155.625	0.413494	49.6333	66.9667	116.6	0.425672	0.900807	1
LOC100114615	43.1389	58.4444	101.583	0.424665	42.9048	50.5714	93.4762	0.458991	0.77168	1
LOC100114618	25.7045	31.4773	57.1818	0.449523	23.2083	24.6667	47.875	0.484769	0.695553	1
LOC100114621	42.25	45.75	88	0.480114	39.2333	41.1333	80.3667	0.488179	1	1
LOC100114630	34.5278	48.6944	83.2222	0.414887	29.7667	39.6333	69.4	0.428915	1	1
LOC100114636	106.875	115	221.875	0.48169	98.6429	98.9048	197.548	0.499337	0.695519	1
LOC100114637	56.2614	54.3068	110.568	0.508839	51.825	42.5583	94.3833	0.549091	0.672251	1
LOC100114638	64	56.1923	120.192	0.53248	70.1364	54.1212	124.258	0.564443	0.699651	1
LOC100114640	26.2083	32.5417	58.75	0.446099	28.375	28.875	57.25	0.495633	0.707707	1
LOC100114641	92.5294	98.8971	191.426	0.483368	94.2051	93.3462	187.551	0.50229	0.757666	1
LOC100114643	30.9028	31.5556	62.4583	0.494774	27.9833	25.8333	53.8167	0.519975	0.850958	1
LOC100114651	28.0625	29.5625	57.625	0.486985	31.6515	35.5	67.1515	0.471345	0.857559	1
LOC100114652	38.7857	57.4464	96.2321	0.403043	37.5455	53.1061	90.6515	0.414173	0.882213	1
LOC100114654	30.25	36.5	66.75	0.453184	23.8333	34.0833	57.9167	0.411511	0.588982	1
LOC100114656	91.1591	113.091	204.25	0.446311	94.3148	107.074	201.389	0.468322	0.690504	1
LOC100114657	36.4231	29.9231	66.3462	0.548986	33.4697	24.8333	58.303	0.574064	0.855432	1
LOC100114658	47.4231	84.5577	131.981	0.359318	44.7727	74.7273	119.5	0.374667	0.895256	1
LOC100114663	36.5174	37	73.5174	0.496718	33.3148	32.8287	66.1435	0.503675	1	1
LOC100114664	56.0833	60.875	116.958	0.479515	47.6944	54.7222	102.417	0.46569	0.891667	1
LOC100114665	151.409	154.705	306.114	0.494617	156.6	148.967	305.567	0.51249	0.68558	1
LOC100114668	29.3152	36.8913	66.2065	0.442784	28.6961	32.7451	61.4412	0.46705	0.858626	1
LOC100114669	195.75	222.278	418.028	0.46827	168.37	179.38	347.75	0.484171	0.662944	1
LOC100114670	48.9167	58.75	107.667	0.454334	38.7222	47.7222	86.4444	0.447943	1	1
LOC100114672	60.7083	70.2708	130.979	0.463496	63.3889	69.3889	132.778	0.477406	0.805799	1
LOC100114675	26.0526	24.7763	50.8289	0.512555	31.5185	26.8704	58.3889	0.539803	0.84765	1
LOC100114679	324.905	303.44	628.345	0.51708	431.278	373.127	804.405	0.536145	0.487982	1
LOC100114680	24.75	30.5	55.25	0.447964	22.5833	26.8333	49.4167	0.456998	1	1
LOC100114685	32.5	31.3214	63.8214	0.509233	25.4375	21.0208	46.4583	0.547534	0.846236	1
LOC100114688	114.962	152.568	267.53	0.429716	106.884	132.737	239.621	0.446053	0.719675	1
LOC100114689	32.5312	27.6406	60.1719	0.540639	29.8636	25.0909	54.9545	0.543424	1	1
LOC100114692	173.25	174.143	347.393	0.498715	274.542	267.75	542.292	0.506262	0.836709	1
LOC100114695	34.0357	41.7024	75.7381	0.449387	36.4706	38.8922	75.3627	0.483934	0.74375	1
LOC100114697	29.125	29.2386	58.3636	0.499026	29.0256	27.7436	56.7692	0.511292	0.853932	1
LOC100114702	120	130.688	250.688	0.478684	129.417	123.292	252.708	0.512119	0.476903	1
LOC100114704	43.6875	51.75	95.4375	0.45776	45.1833	43.05	88.2333	0.512089	0.552918	1
LOC100114707	55.125	83.475	138.6	0.397727	48.6167	64.3667	112.983	0.430299	0.69859	1
LOC100114709	89.5833	97.9722	187.556	0.477636	83.6042	90.4792	174.083	0.480254	1	1
LOC100114710	65.5417	47.6667	113.208	0.578947	55.6667	38.3889	94.0556	0.591849	0.887736	1
LOC100114711	73	63.625	136.625	0.534309	59.4167	46.3333	105.75	0.56186	0.794159	1
LOC100114714	27.1	22.6	49.7	0.545272	23.7222	20.6667	44.3889	0.534418	1	1
LOC100114717	67.9239	72.087	140.011	0.485133	68.3333	69.6136	137.947	0.495359	0.904182	1
LOC100114718	41.375	6.875	48.25	0.857513	36.1667	6.83333	43	0.841085	1	1
LOC100114723	29.625	47.5417	77.1667	0.383909	32.8333	38.1667	71	0.462441	0.402739	1
LOC100114726	90.15	73.4375	163.588	0.551081	75.2456	61.2632	136.509	0.551214	1	1
LOC100114727	73.0625	94.3125	167.375	0.43652	74.3333	77.75	152.083	0.488767	0.368741	1
LOC100114728	48.2143	48.0536	96.2679	0.500835	39.8077	39.859	79.6667	0.499678	1	1
LOC100114730	248.75	150.523	399.273	0.623008	72.4545	60.2576	132.712	0.545953	0.123971	1
LOC100114736	278.932	269.273	548.205	0.50881	238.318	239.379	477.697	0.49889	0.802172	1
LOC100114737	26.4444	26.1111	52.5556	0.503171	26.9028	25.8611	52.7639	0.509871	1	1
LOC100114742	50.457	37.6719	88.1289	0.572537	49.7345	35.7316	85.4661	0.58192	1	1
LOC100114744	233.031	156.594	389.625	0.598091	97.68	79.56	177.24	0.551117	0.310987	1
LOC100114749	54.8333	49.5	104.333	0.525559	64	53.1667	117.167	0.54623	0.786997	1
LOC100114751	154.583	154.056	308.639	0.500855	126.083	118.083	244.167	0.516382	0.732021	1
LOC100114752	74.05	79.4	153.45	0.482568	65.875	60.9167	126.792	0.519553	0.629706	1
LOC100114754	43.25	43.8611	87.1111	0.496492	31.0926	36.2963	67.3889	0.46139	0.744623	1
LOC100114755	49.5	58.1466	107.647	0.459838	51.2126	56.1379	107.351	0.47706	0.891066	1
LOC100114756	24.6875	28.2188	52.9062	0.466627	25.4722	25.4444	50.9167	0.500273	0.843009	1
LOC100114758	80.05	82.125	162.175	0.493603	81.2407	82.6111	163.852	0.495818	1	1
LOC100114761	34.4479	45.8958	80.3438	0.428757	33.5938	41.9792	75.5729	0.444521	0.871663	1
LOC100114763	62.8125	82	144.812	0.433751	64.3333	79.8889	144.222	0.446071	0.81243	1
LOC100114764	18.2143	23.8571	42.0714	0.432937	18.4444	25.2778	43.7222	0.421855	1	1
LOC100114765	49.6979	45.3229	95.0208	0.523021	45.2456	39.3158	84.5614	0.535062	0.881217	1
LOC100114766	44.0588	40.6029	84.6618	0.52041	37.5439	32.7193	70.2632	0.534332	1	1
LOC100114767	70.4	70.15	140.55	0.500889	66.3333	63.1333	129.467	0.512358	0.903027	1
LOC100114777	30.8214	30.1071	60.9286	0.505862	31.5476	26.1429	57.6905	0.546843	0.712268	1
LOC100114778	49.0417	46.9722	96.0139	0.510777	46.0111	40.9222	86.9333	0.529269	0.881689	1
LOC100114779	43.4091	50.2955	93.7045	0.463255	44.2593	47.6296	91.8889	0.481661	0.882662	1
LOC100114781	38.5263	55.25	93.7763	0.410832	38.8824	52.3137	91.1961	0.42636	0.881547	1
LOC100114786	135.65	140.575	276.225	0.491085	107.767	108.533	216.3	0.498228	0.927512	1
LOC100114788	126.327	206.712	333.038	0.379316	123.542	192.875	316.417	0.39044	0.808559	1
LOC100114789	306.833	284.75	591.583	0.518665	290.389	262.5	552.889	0.525221	0.858883	1
LOC100114790	570.781	641.062	1211.84	0.471002	523.375	575.812	1099.19	0.476147	0.80234	1
LOC100114791	30.3	26.875	57.175	0.529952	27.8667	26.2667	54.1333	0.514778	0.84887	1
LOC100114792	58.125	59.75	117.875	0.493107	44.1667	44.6667	88.8333	0.497186	1	1
LOC100114793	35.4444	37.3264	72.7708	0.487069	38.1581	38.0513	76.2094	0.500701	0.871073	1
LOC100114794	56.6111	74.2222	130.833	0.432696	53.3542	66.25	119.604	0.44609	0.89832	1
LOC100114796	107.15	98.6375	205.787	0.520683	100.38	92.2963	192.676	0.520977	1	1
LOC100114798	27.3929	30.7738	58.1667	0.470937	30.8106	31.9394	62.75	0.491006	0.855974	1
LOC100114800	51.3333	66.5278	117.861	0.435541	45.6296	56.963	102.593	0.444765	0.892132	1
LOC100114802	61.4167	58.2628	119.679	0.513176	62.2703	51.7793	114.05	0.545993	0.600858	1
LOC100114806	43.2857	41.0536	84.3393	0.513233	42.3939	38.5	80.8939	0.524068	0.877124	1
LOC100114809	75.3833	79.6667	155.05	0.486187	84.0641	74.9744	159.038	0.528577	0.49686	1
LOC100114816	81.2667	85.45	166.717	0.487454	74.2556	69.2111	143.467	0.517581	0.648653	1
LOC100114823	46.3152	65.4457	111.761	0.414414	49.9216	67.5784	117.5	0.424864	1	1
LOC100114827	64.8056	56.0556	120.861	0.536199	59.8148	47.0926	106.907	0.559501	0.789328	1
LOC100114829	43.3056	47.0556	90.3611	0.47925	40.5185	43.5556	84.0741	0.481938	1	1
LOC100114831	151.521	184.021	335.542	0.451571	153.117	178.117	331.233	0.462262	0.8155	1
LOC100114833	68.6471	57.2794	125.926	0.545136	64.7083	47.7292	112.438	0.575505	0.693726	1
LOC100114836	19.125	28.75	47.875	0.399478	19.4167	24	43.4167	0.447217	0.831363	1
LOC100114838	29.9432	29.0227	58.9659	0.507805	30.3095	25.4048	55.7143	0.544017	0.707455	1
LOC100114839	41.4583	17.5833	59.0417	0.702188	33.9583	12.6667	46.625	0.728329	0.827591	1
LOC100114840	26.5833	31.5833	58.1667	0.45702	20.6944	22.1111	42.8056	0.483452	1	1
LOC100114841	16.4167	36.8611	53.2778	0.308133	18.6111	41.8333	60.4444	0.307904	1	1
LOC100114844	24.75	23.8	48.55	0.509784	23.5	25.7333	49.2333	0.477319	0.8384	1
LOC100114845	44.1538	105.269	149.423	0.295495	37.859	90.9487	128.808	0.293919	1	1
LOC100114855	849.35	869.15	1718.5	0.494239	818.433	781.933	1600.37	0.511404	0.330579	1
LOC100114856	39.7946	39.5446	79.3393	0.501576	38.4167	44.5705	82.9872	0.462923	0.751721	1
LOC100114857	80.1	104.05	184.15	0.434971	77.6	88.7667	166.367	0.46644	0.590526	1
LOC100114859	48.875	50.2083	99.0833	0.493272	40	38	78	0.512821	0.879454	1
LOC100114862	27.1389	22.9444	50.0833	0.541875	27.7619	20.119	47.881	0.579811	0.839694	1
LOC100114865	39.2778	48.7222	88	0.446338	34.6042	43.4792	78.0833	0.44317	1	1
LOC100114870	347.05	732.5	1079.55	0.321477	243.967	415.467	659.433	0.369964	0.0471599	1
LOC100114871	411.25	508.861	920.111	0.446957	410.13	484	894.13	0.458691	0.637212	1
LOC100114873	157.375	180.625	338	0.465607	133.736	133.278	267.014	0.500858	0.412941	1
LOC100114875	26.5652	33.9783	60.5435	0.438779	23.9524	29.7619	53.7143	0.445922	1	1
LOC100114877	60.75	54.8056	115.556	0.525721	50.2619	45.1905	95.4524	0.526565	1	1
LOC100114880	29.7292	29.375	59.1042	0.502996	27.7167	24.5333	52.25	0.530463	0.848288	1
LOC100114882	22.8333	30.1667	53	0.430818	30.1667	28.5	58.6667	0.514205	0.345144	1
LOC100114895	28.0543	27.1957	55.25	0.507771	32.3421	30.2632	62.6053	0.516604	1	1
LOC100114897	69.75	77.625	147.375	0.473282	64.2292	61.4375	125.667	0.511107	0.543781	1
LOC100114905	12.7083	66.25	78.9583	0.16095	14.3611	51.5556	65.9167	0.217868	0.388034	1
LOC100114907	87.575	114.05	201.625	0.434346	166.15	187.317	353.467	0.470058	0.425093	1
LOC100114909	269.717	248.283	518	0.520689	274.911	237.833	512.744	0.536156	0.61769	1
LOC100114912	80.1842	61.4605	141.645	0.566094	78.2807	57.6316	135.912	0.575965	0.903399	1
LOC100114914	27	16.125	43.125	0.626087	26.3333	15.5556	41.8889	0.628647	1	1
LOC100114920	310.083	287.417	597.5	0.518968	246.139	225.806	471.944	0.521542	0.950836	1
LOC100114921	91.4773	71.3636	162.841	0.561759	76.2407	53.4815	129.722	0.587723	0.720479	1
LOC100114923	33.5833	39.0833	72.6667	0.462156	29.7222	31.5	61.2222	0.485481	0.861345	1
LOC100114924	60.8571	44.8571	105.714	0.575676	54.7262	39.2262	93.9524	0.582489	1	1
LOC100114926	50.3125	49.125	99.4375	0.505971	53.5	52.2778	105.778	0.505777	1	1
LOC100114928	63	74.25	137.25	0.459016	63.7222	72.8889	136.611	0.46645	1	1
LOC100114930	66	75.2083	141.208	0.467395	57.7667	62.3667	120.133	0.480855	0.901088	1
LOC100114933	52.8929	57.6429	110.536	0.478514	50.0952	53.5714	103.667	0.483234	1	1
LOC100114935	60.8229	68.6771	129.5	0.469675	61.9722	67.1181	129.09	0.480069	1	1
LOC100114940	244.625	270.667	515.292	0.474731	262.028	263.556	525.583	0.498547	0.456484	1
LOC100114944	29.875	30.625	60.5	0.493802	34.2222	25.3889	59.6111	0.574091	0.460586	1
LOC100114945	235.083	259.5	494.583	0.475316	232.304	232.029	464.333	0.500296	0.47701	1
LOC100114946	30.5	34.4231	64.9231	0.469787	34.8095	37.119	71.9286	0.483946	1	1
LOC100114949	25.1389	23.5	48.6389	0.516848	21.3333	20.75	42.0833	0.506931	1	1
LOC100114951	40.4583	42.7083	83.1667	0.486473	34.125	31.1875	65.3125	0.522488	0.740591	1
LOC100114956	40.6786	33.0179	73.6964	0.551975	38.7436	27.8462	66.5897	0.581825	0.731889	1
LOC100114960	43.3333	39.2333	82.5667	0.524828	47.6667	34.4889	82.1556	0.5802	0.529824	1
LOC100114965	1937.39	1362.54	3299.93	0.587101	2059.53	1370.89	3430.42	0.600372	0.274616	1
LOC100114969	41.9881	43.1786	85.1667	0.493011	43.3958	39.3542	82.75	0.524421	0.645415	1
LOC100114971	20	26.4	46.4	0.431034	18.125	25.875	44	0.411932	1	1
LOC100114982	24.2812	25.6875	49.9688	0.485929	23.1333	24.1	47.2333	0.489767	1	1
LOC100114985	120.047	135.094	255.141	0.470513	110.396	109.75	220.146	0.501467	0.51935	1
LOC100114987	42.4038	35.0962	77.5	0.547146	40.7361	31.5139	72.25	0.563822	0.869444	1
LOC100114988	44.1875	42.75	86.9375	0.508267	40.0417	29.9583	70	0.572024	0.421341	1
LOC100114989	25.875	18.125	44	0.588068	27.375	18.3333	45.7083	0.598906	1	1
LOC100114990	48.2214	46.6214	94.8429	0.508435	41.15	37.0611	78.2111	0.52614	0.878997	1
LOC100114994	89.6	80.95	170.55	0.525359	80	58.125	138.125	0.579186	0.359084	1
LOC100114996	75.6607	74.25	149.911	0.504705	69.9881	63.2857	133.274	0.525145	0.811168	1
LOC100115002	48.3958	48.3333	96.7292	0.500323	40.4615	38.6667	79.1282	0.511342	0.880011	1
LOC100115009	23.0357	26.4286	49.4643	0.465704	22.4167	24.3333	46.75	0.479501	1	1
LOC100115014	39.6848	38.75	78.4348	0.505959	35.6373	30.1765	65.8137	0.541487	0.738141	1
LOC100115015	35.3125	32.125	67.4375	0.523633	30.1667	23.25	53.4167	0.564743	0.713205	1
LOC100115021	46.1667	51.2917	97.4583	0.473707	39.0833	43.4167	82.5	0.473737	1	1
LOC100115022	32.8947	28.6184	61.5132	0.534759	30.4556	26.7667	57.2222	0.532233	1	1
LOC100115023	194.344	194.375	388.719	0.49996	156.458	145.021	301.479	0.518969	0.645531	1
LOC100115029	37.9697	40.1288	78.0985	0.486177	38.8913	39.0652	77.9565	0.498885	1	1
LOC100115031	77.7014	73.6389	151.34	0.513422	63.4314	56.6373	120.069	0.528293	0.807038	1
LOC100115033	108.713	130.637	239.35	0.454199	88.25	107.975	196.225	0.449739	1	1
LOC100115035	67.869	60.3333	128.202	0.52939	43.9286	45.5238	89.4524	0.491083	0.582323	1
LOC100115037	48.3333	52.0833	100.417	0.481328	48.0417	49.1042	97.1458	0.494531	0.887018	1
LOC100115040	38.4231	34.5385	72.9615	0.526621	32.3974	26.8974	59.2949	0.546378	0.860113	1
LOC100115042	85.0516	88.1	173.152	0.491197	89.8528	87.5791	177.432	0.506407	0.830724	1
LOC100115047	66.8684	84.75	151.618	0.441031	46.4211	42.9561	89.3772	0.519384	0.228749	1
LOC100115052	112.889	102.083	214.972	0.525132	132.944	106.639	239.583	0.554899	0.510027	1
LOC100115053	167.964	196.964	364.929	0.460266	219.4	227.8	447.2	0.490608	0.39624	1
LOC100115054	24.3194	35.4444	59.7639	0.406925	27.0882	32.4804	59.5686	0.45474	0.710339	1
LOC100115056	38.1111	41.6389	79.75	0.477882	36.0625	40.5625	76.625	0.470636	1	1
LOC100115059	33.3977	38.9318	72.3295	0.461744	36.2658	39.7838	76.0495	0.47687	0.869779	1
LOC100115066	103.432	104.25	207.682	0.49803	110.741	101.537	212.278	0.521678	0.695567	1
LOC100115068	52.25	49.7833	102.033	0.512088	43.8929	46.9167	90.8095	0.483351	0.771321	1
LOC100115070	619.786	653.25	1273.04	0.486857	628.667	682.389	1311.06	0.479512	0.723072	1
LOC100115072	21.7188	37.9375	59.6562	0.364065	20.3333	35.2619	55.5952	0.365739	1	1
LOC100115073	49.0385	41.6538	90.6923	0.540712	41.8939	36.7121	78.6061	0.532961	1	1
LOC100115075	55.1548	55.6667	110.821	0.49769	47.0317	44.2857	91.3175	0.515036	0.887495	1
LOC100115076	208.054	232.679	440.732	0.472064	216.167	208.869	425.036	0.508585	0.307291	1
LOC100115078	72.8929	78.0357	150.929	0.482963	77.7778	73.4722	151.25	0.514233	0.644235	1
LOC100115085	27.875	33.1607	61.0357	0.4567	29.7879	32.8333	62.6212	0.475684	0.855934	1
LOC100115091	65.4444	75.4167	140.861	0.464603	62.6852	66.963	129.648	0.483502	0.806715	1
LOC100115094	25.1429	26.8929	52.0357	0.483185	28.4286	33.1905	61.619	0.46136	0.849603	1
LOC100115097	155.857	142.036	297.893	0.523199	138.694	116.361	255.056	0.543781	0.668581	1
LOC100115103	83.2353	86.6912	169.926	0.489831	77.8958	68.3229	146.219	0.532735	0.498646	1
LOC100115104	70.8929	92.5982	163.491	0.433619	59.0833	75.5179	134.601	0.438951	0.906695	1
LOC100115105	26.7917	30.3333	57.125	0.469001	25.2917	30.625	55.9167	0.45231	1	1
LOC100115111	176.4	194.725	371.125	0.475312	141.758	143.939	285.697	0.496182	0.635945	1
LOC100115114	227.107	230.75	457.857	0.496022	152.146	144.021	296.167	0.513717	0.655267	1
LOC100115115	52.6429	70.5714	123.214	0.427246	44.3095	58.7857	103.095	0.429792	1	1
LOC100115117	28.875	41.125	70	0.4125	24.1667	31.6667	55.8333	0.432836	0.854817	1
LOC100115119	21.2857	26.1429	47.4286	0.448795	19.4444	27.5	46.9444	0.414201	0.834915	1
LOC100115120	23.8333	25.5	49.3333	0.483108	28.0606	25.1667	53.2273	0.527185	0.692057	1
LOC100115130	101.688	104.219	205.906	0.493853	118.881	117.69	236.571	0.502516	0.849037	1
LOC100115134	30.875	13.9375	44.8125	0.688982	30.5833	18.6667	49.25	0.620981	0.512002	1
LOC100115136	35.25	34.1176	69.3676	0.508162	26.8542	25.7708	52.625	0.510293	1	1
LOC100115139	24.6562	27.4062	52.0625	0.473589	31.7424	33.3788	65.1212	0.487436	1	1
LOC100115144	1948.12	2415.88	4364	0.446408	1839.5	2283	4122.5	0.44621	0.982571	1
LOC100115146	149.156	100.5	249.656	0.597446	127.667	81.2083	208.875	0.611211	0.847769	1
LOC100115147	210.327	204.232	414.56	0.507351	200.95	192.879	393.829	0.510247	0.943906	1
LOC100115150	31.2321	54.1607	85.3929	0.365747	31.4306	51.375	82.8056	0.379571	0.874058	1
LOC100115151	47.7143	54.8929	102.607	0.465019	80.3333	81	161.333	0.497934	0.703335	1
LOC100115154	37.375	34.3333	71.7083	0.521209	34.9912	30.2456	65.2368	0.536372	1	1
LOC100115155	59.2647	35.8971	95.1618	0.622779	65.2778	40.3333	105.611	0.618096	1	1
LOC100115156	35.625	49.1458	84.7708	0.420251	50.5909	68.4545	119.045	0.424971	1	1
LOC100115157	129.75	84.125	213.875	0.606663	122.083	68.1667	190.25	0.6417	0.472312	1
LOC100115159	51.2738	42.7857	94.0595	0.545121	39.4524	33.0238	72.4762	0.54435	1	1
LOC100115160	68.35	68.95	137.3	0.497815	45.141	44.1667	89.3077	0.505455	1	1
LOC100115165	411.526	441.632	853.158	0.482357	485.737	515.272	1001.01	0.485247	0.925702	1
LOC100115168	23.8571	30.6429	54.5	0.437746	21.4167	25.6667	47.0833	0.454867	0.841954	1
LOC100115170	265.346	264.673	530.019	0.500635	190.09	197.538	387.628	0.490392	0.789184	1
LOC100115173	34.4167	33.3452	67.7619	0.507906	31.15	30.2417	61.3917	0.507398	1	1
LOC100115175	17.5682	38.5909	56.1591	0.312829	22.6333	45.2	67.8333	0.333661	0.847669	1
LOC100115176	44.4167	45.5833	90	0.493519	39.6667	39.9074	79.5741	0.498487	1	1
LOC100115177	301.375	264.188	565.562	0.532877	244.042	210.583	454.625	0.536798	0.899535	1
LOC100115180	46.4583	41.9583	88.4167	0.525448	40.0417	30.6667	70.7083	0.566293	0.630777	1
LOC100115181	58.2656	59.9453	118.211	0.492895	54.3906	49.3906	103.781	0.524089	0.687341	1
LOC100115182	1280.91	1416.82	2697.73	0.47481	1584.32	1627.39	3211.71	0.493294	0.158241	1
LOC100115183	246.029	225.118	471.147	0.522192	267.583	235.448	503.031	0.531942	0.797258	1
LOC100115185	93.0417	62.5417	155.583	0.598018	78.3333	52.4722	130.806	0.598853	1	1
LOC100115187	40.4821	36.6607	77.1429	0.524769	36.2833	30.0833	66.3667	0.54671	0.866934	1
LOC100115194	257.518	201.089	458.607	0.561522	270.738	201.143	471.881	0.573742	0.740642	1
LOC100115196	39.1364	41.2955	80.4318	0.486578	35.9	35.4667	71.3667	0.503036	1	1
LOC100115197	49.2917	35.4583	84.75	0.581613	38.7	30.4333	69.1333	0.559788	0.869169	1
LOC100115198	26.775	22.05	48.825	0.548387	31.0556	22.1389	53.1944	0.583812	0.691957	1
LOC100115199	80.6641	69.6562	150.32	0.536615	75.5897	59.4295	135.019	0.559844	0.721008	1
LOC100115203	65.3571	59.7857	125.143	0.52226	48.5238	50.9286	99.4524	0.48791	0.685322	1
LOC100115206	31.125	51.9375	83.0625	0.374718	35	43.5556	78.5556	0.445545	0.425231	1
LOC100115209	60.225	72.4625	132.688	0.453886	88.3939	89.8939	178.288	0.495793	0.490767	1
LOC100115212	205.979	196.542	402.521	0.511723	167.986	151.583	319.569	0.525664	0.763794	1
LOC100115213	67.8125	77.6875	145.5	0.466065	66.9583	59.0417	126	0.531415	0.329388	1
LOC100115214	64.5	59.4062	123.906	0.520555	51.25	55.9167	107.167	0.478227	0.597056	1
LOC100115215	313.635	295.596	609.231	0.514804	291.84	253.853	545.692	0.534806	0.515887	1
LOC100115216	76.7292	69.1667	145.896	0.525917	69.3472	57.7778	127.125	0.545504	0.715664	1
LOC100115220	22.963	24.9907	47.9537	0.478857	24.5606	23.4091	47.9697	0.512003	0.836681	1
LOC100115221	40.6667	47.3333	88	0.462121	35	41.3667	76.3667	0.458315	1	1
LOC100115222	28.2692	30.3846	58.6538	0.481967	25.55	30.25	55.8	0.457885	0.850977	1
LOC100115223	84.4643	57.1786	141.643	0.596319	57.9487	42.1667	100.115	0.578819	0.790802	1
LOC100115226	66	45.3333	111.333	0.592814	57.0556	34.4444	91.5	0.623558	0.666261	1
LOC100115227	749.125	829.125	1578.25	0.474655	916.5	940.333	1856.83	0.493582	0.273146	1
LOC100115228	35.55	36.96	72.51	0.490277	39.614	36.2719	75.886	0.522021	0.86855	1
LOC100115233	297.469	267.312	564.781	0.526697	287.979	218.458	506.438	0.568637	0.176313	1
LOC100115239	103.053	86.5076	189.561	0.543642	97.7634	79.7473	177.511	0.550747	0.916565	1
LOC100115240	101.125	81.175	182.3	0.554717	86.3148	77.3519	163.667	0.527382	0.665318	1
LOC100115242	55.3594	66.0781	121.438	0.455867	48.9815	51.1667	100.148	0.48909	0.685152	1
LOC100115246	52.8125	48.9813	101.794	0.518819	49.193	41.6228	90.8158	0.541679	0.772122	1
LOC100115250	67.5	59.7917	127.292	0.530278	64.7667	55.9667	120.733	0.536444	1	1
LOC100115252	23	23.25	46.25	0.497297	20.9444	23.8889	44.8333	0.467162	0.832831	1
LOC100115259	110.117	122.633	232.75	0.473111	100.556	103.378	203.933	0.493081	0.701849	1
LOC100115262	414.625	422.75	837.375	0.495149	319.167	358.958	678.125	0.470661	0.379198	1
LOC100115263	36.975	34.85	71.825	0.514793	30.6667	29.3542	60.0208	0.510934	1	1
LOC100115266	44.425	50.7625	95.1875	0.46671	39.8039	44.451	84.2549	0.472423	1	1
LOC100115271	19.3125	20.75	40.0625	0.482059	18.6111	23.6667	42.2778	0.44021	0.822735	1
LOC100115275	134.741	132.388	267.129	0.504405	143.637	132.673	276.31	0.519841	0.731164	1
LOC100115278	211.125	217.361	428.486	0.492723	245.472	261.333	506.806	0.484352	0.793121	1
LOC100115279	43.625	39.3295	82.9545	0.52589	49.95	39.025	88.975	0.561394	0.758342	1
LOC100115280	50.2	86.1	136.3	0.368305	41.4	72.4	113.8	0.363796	1	1
LOC100115281	43.1324	36.0294	79.1618	0.544863	41.5312	33.7188	75.25	0.55191	1	1
LOC100115283	42.1667	41.75	83.9167	0.502483	36.25	49.1667	85.4167	0.42439	0.353348	1
LOC100115286	17.4	22.2	39.6	0.439394	20.9167	25.8333	46.75	0.447415	1	1
LOC100115289	96.25	100.05	196.3	0.490321	85.6667	94.7333	180.4	0.474871	0.836164	1
LOC100115291	92.9773	100.568	193.545	0.48039	87.55	89.1	176.65	0.495613	0.834691	1
LOC100115292	89.875	101.875	191.75	0.468709	80.75	80.5833	161.333	0.500517	0.592022	1
LOC100115293	40.0588	33.4853	73.5441	0.544691	37.6905	31.2381	68.9286	0.546805	1	1
LOC100115294	33.8929	30.2857	64.1786	0.528102	25.8056	26.25	52.0556	0.495731	0.850713	1
LOC100115296	34.2812	34.8438	69.125	0.495931	28.3125	29.7917	58.1042	0.487271	1	1
LOC100115297	171.375	232.917	404.292	0.42389	134.917	182.639	317.556	0.42486	1	1
LOC100115298	117.5	141.25	258.75	0.454106	106.583	105	211.583	0.503742	0.307546	1
LOC100115299	26.05	29.0917	55.1417	0.47242	30.5312	31.7083	62.2396	0.490544	0.854522	1
LOC100115301	22.9583	39.8125	62.7708	0.365748	21.3889	36.9167	58.3056	0.366841	1	1
LOC100115302	30.1912	25.2059	55.3971	0.544996	37.0556	30.6597	67.7153	0.547226	1	1
LOC100115303	43.0833	22.5208	65.6042	0.656716	50.037	32.2037	82.2407	0.608422	0.605954	1
LOC100115305	32.0938	32.1354	64.2292	0.499676	31.85	31.0667	62.9167	0.506225	1	1
LOC100115310	76.5058	76.9709	153.477	0.498485	81.2708	73.2167	154.488	0.526067	0.731572	1
LOC100115311	90.2917	119.542	209.833	0.430302	92.1111	104.75	196.861	0.467899	0.484268	1
LOC100115312	57.7292	61.5833	119.312	0.483848	58.45	57.15	115.6	0.505623	0.793786	1
LOC100115316	94.8056	208.694	303.5	0.312374	82.463	169.167	251.63	0.327716	0.714498	1
LOC100115318	23.0833	25.25	48.3333	0.477586	19.5	22.3333	41.8333	0.466135	1	1
LOC100115320	30.5887	32.3306	62.9194	0.486157	30.6159	30.2681	60.8841	0.502856	1	1
LOC100115322	99.7857	110.571	210.357	0.474363	107.278	109.583	216.861	0.494684	0.698059	1
LOC100115327	257.9	265.55	523.45	0.492693	273.333	258.267	531.6	0.514171	0.498015	1
LOC100115330	40.4792	44.3125	84.7917	0.477396	35.25	35.6806	70.9306	0.496965	0.87152	1
LOC100115331	65.3871	75.2016	140.589	0.465095	75.6528	80.3542	156.007	0.484932	0.815448	1
LOC100115334	75.6667	88.2917	163.958	0.461499	88.2667	89.2333	177.5	0.497277	0.515789	1
LOC100115335	89.3125	116.431	205.743	0.434097	96.6667	119.034	215.701	0.448151	0.844269	1
LOC100115336	30.0556	31.1667	61.2222	0.490926	29.9444	28.1111	58.0556	0.515789	1	1
LOC100115344	44.5595	40.5238	85.0833	0.523716	43.2619	34.4048	77.6667	0.55702	0.751833	1
LOC100115350	60.3	69.025	129.325	0.466267	55.1333	57.4833	112.617	0.489566	0.700075	1
LOC100115356	154.75	147.525	302.275	0.511951	140.175	124.042	264.217	0.53053	0.673709	1
LOC100115358	217.306	221.111	438.417	0.49566	208.093	206.667	414.759	0.501719	0.890968	1
LOC100115365	645.458	735.25	1380.71	0.467483	689.567	743	1432.57	0.48135	0.473113	1
LOC100115366	30	26.7647	56.7647	0.528497	28.1333	24.0889	52.2222	0.538723	1	1
LOC100115367	31.5417	29.9167	61.4583	0.51322	27.2778	23.6944	50.9722	0.53515	0.849508	1
LOC100115368	425.442	455.173	880.615	0.483119	365.346	365.5	730.846	0.499895	0.515193	1
LOC100115373	50.7031	62.0781	112.781	0.449571	46.1042	51.7917	97.8958	0.470951	0.780872	1
LOC100115380	19.2115	21.7885	41	0.468574	19.2167	21.3	40.5167	0.47429	1	1
LOC100115381	37.3636	26.8182	64.1818	0.582153	40.1667	30.1863	70.3529	0.570931	0.862421	1
LOC100115383	59.5312	51.2422	110.773	0.537414	60.8118	45.6129	106.425	0.571407	0.680844	1
LOC100115385	24.925	30.85	55.775	0.446885	22.0714	25.4762	47.5476	0.464196	0.84341	1
LOC100115386	64.0132	58.8026	122.816	0.521213	76.254	65.8333	142.087	0.53667	0.90143	1
LOC100115387	435.548	350.75	786.298	0.553922	417.885	328.423	746.308	0.559936	0.836968	1
LOC100115397	55.8611	48.4444	104.306	0.535553	51.4792	40.2812	91.7604	0.561017	0.773154	1
LOC100115398	148.594	154.177	302.771	0.49078	191.031	187.448	378.479	0.504734	0.700272	1
LOC100115399	761.929	1253	2014.93	0.378142	609.881	950.31	1560.19	0.390902	0.44544	1
LOC100115400	79.6	102.125	181.725	0.438024	70.1833	82.8667	153.05	0.458565	0.740034	1
LOC100115403	52.3125	49.875	102.188	0.511927	39	38.75	77.75	0.501608	1	1
LOC100115406	107.273	75.7045	182.977	0.586263	157.262	79.2857	236.548	0.664821	0.124955	1
LOC100115407	305.083	334.167	639.25	0.477252	260.333	273.889	534.222	0.487313	0.725076	1
LOC100115408	1897.67	2151.42	4049.08	0.468666	1859.28	1974.44	3833.72	0.48498	0.148773	1
LOC100115419	36.8929	28.7143	65.6071	0.56233	31.4583	24.5833	56.0417	0.561338	1	1
LOC100115425	113.461	107.07	220.531	0.514489	111.526	95.8958	207.422	0.537677	0.628101	1
LOC100115428	43.8333	62.1591	105.992	0.413552	56.7333	61.9048	118.638	0.478205	0.344455	1
LOC100115430	101.5	103.688	205.188	0.49467	75.4167	75.5	150.917	0.499724	1	1
LOC100115434	166.75	151.125	317.875	0.524577	86.4167	100.75	187.167	0.46171	0.196676	1
LOC100115435	37.6354	59.2812	96.9167	0.388328	38.6667	59.9405	98.6071	0.392128	1	1
LOC100115436	38.2083	52.7917	91	0.419872	29.1944	34.3611	63.5556	0.459353	0.740803	1
LOC100115438	33.9853	25.75	59.7353	0.568932	36.5833	25.8958	62.4792	0.585529	0.854077	1
LOC100115445	46.125	55.25	101.375	0.454994	45.5	55	100.5	0.452736	1	1
LOC100115447	32.085	26.05	58.135	0.551905	39.4612	32.624	72.0853	0.547424	1	1
LOC100115448	31.9911	29.2679	61.2589	0.522227	30.3889	27.8819	58.2708	0.521511	1	1
LOC100115449	111.417	67.5556	178.972	0.622536	82	49.3611	131.361	0.624233	1	1
LOC100115451	135.375	127.062	262.438	0.515837	107.417	91.25	198.667	0.540688	0.637525	1
LOC100115453	44.21	47.3	91.51	0.483117	32.386	33.7368	66.1228	0.489785	1	1
LOC100115457	55.6071	80.9821	136.589	0.407112	51.3571	73.131	124.488	0.412547	1	1
LOC100115461	191.185	183.522	374.707	0.510225	207.016	196.524	403.54	0.513	0.942858	1
LOC100115463	37.81	48.84	86.65	0.436353	36.9275	42.4493	79.3768	0.465218	0.75483	1
LOC100115464	195.604	147.938	343.542	0.569375	176.403	98.3611	274.764	0.642016	0.0818621	1
LOC100115465	864.562	826.156	1690.72	0.511358	834.771	847.333	1682.1	0.496266	0.389211	1
LOC100115467	162.167	162.917	325.083	0.498846	159.389	153.167	312.556	0.509954	0.812444	1
LOC100115468	51.1667	44.3611	95.5278	0.535621	55.3	51.3667	106.667	0.518437	0.887574	1
LOC100115469	41.8906	53.2969	95.1875	0.440085	43.1556	44.9222	88.0778	0.489971	0.458705	1
LOC100115478	26.8824	27.2941	54.1765	0.4962	29.6667	28.75	58.4167	0.507846	1	1
LOC100115481	52.4167	56.4583	108.875	0.481439	49.9394	50.697	100.636	0.496236	0.889743	1
LOC100115483	53.1667	48.4405	101.607	0.523257	51	41.9524	92.9524	0.548668	0.772643	1
LOC100115485	18.275	30.9	49.175	0.371632	14.7222	27.2778	42	0.350529	0.826079	1
LOC100115486	139.92	50.32	190.24	0.735492	124.625	43.7292	168.354	0.740255	0.904258	1
LOC100115487	48.4531	44.3672	92.8203	0.52201	46.4872	43.5	89.9872	0.516598	1	1
LOC100115491	68.0114	44.4886	112.5	0.604545	92.0088	55.0351	147.044	0.625723	0.796977	1
LOC100115496	27.4375	29.5625	57	0.48136	26.0833	25.9167	52	0.501603	0.847407	1
LOC100115497	124.064	137	261.064	0.475224	120.785	124.096	244.881	0.493239	0.722232	1
LOC100115498	139.625	25.375	165	0.846212	79.4167	16.6667	96.0833	0.826539	0.727508	1
LOC100115500	58.1912	58.6618	116.853	0.497986	66.3111	60.2333	126.544	0.524014	0.796939	1
LOC100115502	93.3333	116.417	209.75	0.444974	78.5833	87.0833	165.667	0.474346	0.602814	1
LOC100115503	43	40.25	83.25	0.516517	34.8333	23.6667	58.5	0.595442	0.391039	1
LOC100115504	24.05	26.9	50.95	0.472031	24.6667	27.5556	52.2222	0.47234	1	1
LOC100115506	57.3125	70.5938	127.906	0.448082	53.1458	62.8542	116	0.458154	0.897439	1
LOC100115507	41.9062	33.125	75.0312	0.558517	41.875	32.625	74.5	0.562081	1	1
LOC100115508	199.325	269.6	468.925	0.425068	167.15	211.133	378.283	0.441865	0.675434	1
LOC100115512	24.8478	38.1739	63.0217	0.394274	30.4688	41.5938	72.0625	0.42281	0.725384	1
LOC100115515	23.125	19.4375	42.5625	0.543319	25.5	22.1667	47.6667	0.534965	1	1
LOC100115516	71.7375	48.225	119.963	0.597999	56.6111	35.5333	92.1444	0.614374	0.886817	1
LOC100115519	67.0461	61.9563	129.002	0.519728	64.3614	52.8105	117.172	0.54929	0.700601	1
LOC100115521	38.5938	52.2917	90.8854	0.424642	37.6528	49.3542	87.0069	0.432756	1	1
LOC100115522	43.8095	47.7262	91.5357	0.478606	34.0227	35.0076	69.0303	0.492867	0.873974	1
LOC100115524	124.538	82.7115	207.25	0.600909	123.141	79.6667	202.808	0.607181	0.919474	1
LOC100115525	92.2283	48.8152	141.043	0.6539	100.13	46.3148	146.444	0.683738	0.705741	1
LOC100115526	132.654	112.558	245.212	0.540977	121.346	87.4359	208.782	0.58121	0.393882	1
LOC100115530	116.81	136.095	252.905	0.461872	110.683	122.23	232.913	0.47521	0.784837	1
LOC100115534	30	33.8145	63.8145	0.470112	34.3269	34.0321	68.359	0.502157	0.861648	1
LOC100115535	46.0192	45.8077	91.8269	0.501152	38.0833	34.7619	72.8452	0.522798	0.874751	1
LOC100115538	42.925	46.425	89.35	0.480414	43.4111	44.6778	88.0889	0.49281	0.880195	1
LOC100115540	75.5921	63.1316	138.724	0.544911	74.1944	62.9167	137.111	0.541126	1	1
LOC100115541	161.56	138.08	299.64	0.53918	158.173	133.967	292.14	0.54143	0.934265	1
LOC100115543	22.6389	24.1667	46.8056	0.48368	20.8571	23.3571	44.2143	0.471729	1	1
LOC100115545	64.5735	54.3235	118.897	0.543105	57.0392	49.4706	106.51	0.53553	1	1
LOC100115546	50.1471	45.3971	95.5441	0.524858	59.8656	54.9409	114.806	0.521448	1	1
LOC100115548	24.9	24.55	49.45	0.503539	22.2083	21.4583	43.6667	0.508588	1	1
LOC100115550	24.3304	24.5446	48.875	0.497808	29.8258	26.9167	56.7424	0.525634	0.84456	1
LOC100115552	45.4808	37.3269	82.8077	0.549234	46.25	36.1667	82.4167	0.561173	1	1
LOC100115557	76	60.5	136.5	0.556777	59.25	50.75	110	0.538636	0.797362	1
LOC100115563	62.6339	78.3125	140.946	0.444381	65.2143	71.494	136.708	0.477032	0.629149	1
LOC100115565	35.4722	34.9259	70.3981	0.50388	34.873	29.7937	64.6667	0.539273	0.730294	1
LOC100115566	32.9375	39.0208	71.9583	0.45773	29.2179	32.7821	62	0.471257	0.861399	1
LOC100115570	26.875	34.375	61.25	0.438776	25.2143	27.5476	52.7619	0.477888	0.704439	1
LOC100115571	75.8571	85.7946	161.652	0.469263	79.0769	86.2179	165.295	0.478399	0.91163	1
LOC100115573	38.775	43.9	82.675	0.469005	41.0833	42.6944	83.7778	0.490385	0.757384	1
LOC100115576	151.312	141.188	292.5	0.517308	130.653	112.153	242.806	0.538096	0.663998	1
LOC100115577	266.781	256.719	523.5	0.509611	253.427	233.042	486.469	0.520952	0.752647	1
LOC100115578	201.4	273.3	474.7	0.424268	199.75	272.958	472.708	0.422565	1	1
LOC100115579	206.056	202.056	408.111	0.504901	142.519	132.852	275.37	0.517552	0.754984	1
LOC100115581	25.8929	27.7143	53.6071	0.483011	22.1389	24.3889	46.5278	0.475821	1	1
LOC100115582	18	21.7143	39.7143	0.453237	19.625	23.5833	43.2083	0.454195	1	1
LOC100115583	105.05	163.7	268.75	0.390884	114.85	164.617	279.467	0.410961	0.726885	1
LOC100115584	53.0682	56.9545	110.023	0.482338	53.3485	55	108.348	0.492379	1	1
LOC100115587	30.0312	36.5703	66.6016	0.450909	30.6954	34.2471	64.9425	0.472655	1	1
LOC100115591	73.88	85.61	159.49	0.463227	70.2431	77.9653	148.208	0.473948	0.819251	1
LOC100115593	182.438	146.688	329.125	0.554311	158.962	123.038	282	0.563693	0.870249	1
LOC100115603	36.6048	43.0968	79.7016	0.459273	36.8077	36.9231	73.7308	0.499218	0.626765	1
LOC100115605	69	87.3542	156.354	0.441306	64.0455	79.4091	143.455	0.446451	1	1
LOC100115606	21.25	22.5	43.75	0.485714	20.6667	30	50.6667	0.407895	0.410716	1
LOC100115612	33.6875	34.25	67.9375	0.49586	28.9405	29.9167	58.8571	0.491707	1	1
LOC100115613	63.3258	52.9773	116.303	0.544489	57.7333	44.8389	102.572	0.562855	0.890956	1
LOC100115614	19.625	57.4	77.025	0.254787	22.1111	69.9722	92.0833	0.240121	1	1
LOC100115617	60.8077	51.8654	112.673	0.539683	63.7639	47.9722	111.736	0.570665	0.685224	1
LOC100115618	34.4375	41.4167	75.8542	0.453996	25.8333	29.8333	55.6667	0.464072	1	1
LOC100115621	54.25	42.4375	96.6875	0.561086	39.4167	30.75	70.1667	0.561758	1	1
LOC100115623	344.562	326.75	671.312	0.513267	350.583	323.417	674	0.520153	0.827187	1
LOC100115624	61.45	65.75	127.2	0.483097	53.2037	55.963	109.167	0.487362	1	1
LOC100115629	37.5398	35.9034	73.4432	0.51114	36.2824	33.3102	69.5926	0.521354	1	1
LOC100115630	151.964	139.536	291.5	0.521318	144.595	126.19	270.786	0.533984	0.79962	1
LOC100115632	399.938	473.875	873.812	0.457693	291.733	312.933	604.667	0.48247	0.366942	1
LOC100115635	20.9688	37.6875	58.6562	0.357485	18.9762	30.2143	49.1905	0.38577	0.840351	1
LOC100115641	183.812	185.875	369.688	0.49721	189.333	183.444	372.778	0.507899	0.825445	1
LOC100115646	19.9722	27.25	47.2222	0.422941	20.8667	22.6667	43.5333	0.479326	0.668104	1
LOC100115652	190.583	181.25	371.833	0.51255	195.833	181.569	377.403	0.518897	0.883702	1
LOC100115659	41.675	32.975	74.65	0.558272	45.75	32.75	78.5	0.582803	0.869059	1
LOC100115660	41.6146	35.3854	77	0.540449	33.7188	31.75	65.4688	0.515036	0.865367	1
LOC100115662	110.85	95.525	206.375	0.537129	101.13	79	180.13	0.561427	0.681659	1
LOC100115664	107.786	121.857	229.643	0.469362	97.5	108.194	205.694	0.474004	1	1
LOC100115667	49.3846	54.8269	104.212	0.473888	44	44.1111	88.1111	0.499369	0.772708	1
LOC100115668	256.25	24.625	280.875	0.912328	248.528	21.1667	269.694	0.921516	0.758343	1
LOC100115669	27.8958	22.1667	50.0625	0.55722	25.2833	20.7	45.9833	0.549837	1	1
LOC100115670	24.9722	21.5278	46.5	0.537037	25.0833	20.8056	45.8889	0.54661	1	1
LOC100115672	35.75	47.25	83	0.430723	33.8889	34.8889	68.7778	0.49273	0.508729	1
LOC100115673	26.0909	28.7727	54.8636	0.475559	30.5476	25.7857	56.3333	0.542265	0.567423	1
LOC100115675	38.0278	37.3889	75.4167	0.504236	40.7083	34.0417	74.75	0.544593	0.74375	1
LOC100115676	25.65	30.5333	56.1833	0.456541	30.6481	34.7407	65.3889	0.468706	1	1
LOC100115677	32.2812	51.9896	84.2708	0.383066	30.8712	45.2424	76.1136	0.405594	0.871715	1
LOC100115685	27.3409	21.5909	48.9318	0.558755	28.0952	20.119	48.2143	0.582716	1	1
LOC100115689	21.3095	30.3095	51.619	0.412823	24.8846	27.4615	52.3462	0.475386	0.690251	1
LOC100115690	32.1667	38.0417	70.2083	0.45816	28.9333	29.4333	58.3667	0.495717	0.724066	1
LOC100115692	56	63.75	119.75	0.467641	48.6111	50.5556	99.1667	0.490196	0.786578	1
LOC100115694	27.7	23.85	51.55	0.537342	30.4444	25.8611	56.3056	0.540701	1	1
LOC100115695	18.1786	25.2857	43.4643	0.418242	19.25	23.875	43.125	0.446377	0.82828	1
LOC100115700	44.7051	47.6987	92.4038	0.483802	41.1078	41.1863	82.2941	0.499523	0.879482	1
LOC100115702	207.222	205.796	413.019	0.501726	197.679	187.457	385.136	0.513271	0.776956	1
LOC100115704	100.656	114.156	214.812	0.468577	106.714	105.286	212	0.503369	0.497512	1
LOC100115707	38.7292	67.3542	106.083	0.365082	34.3182	50.3636	84.6818	0.40526	0.551052	1
LOC100115709	102.365	107.308	209.673	0.488214	88.75	81.5	170.25	0.521292	0.536596	1
LOC100115710	736.25	956.357	1692.61	0.43498	810.143	1181.24	1991.38	0.406825	0.0875816	1
LOC100115711	36.0556	34.4028	70.4583	0.511729	31.8	30.1778	61.9778	0.513087	1	1
LOC100115712	28.75	30.1364	58.8864	0.488228	30.1481	27.1296	57.2778	0.52635	0.71049	1
LOC100115713	59.4524	71.7976	131.25	0.452971	63.275	72.1667	135.442	0.467175	0.901994	1
LOC100115715	43.0357	39.0893	82.125	0.524027	32.8636	27.9242	60.7879	0.540628	0.865437	1
LOC100115716	12	25.875	37.875	0.316832	11.6667	22.7222	34.3889	0.339257	1	1
LOC100115720	46.2794	34.6324	80.9118	0.571974	45.4231	34.5897	80.0128	0.567697	1	1
LOC100115726	29.55	35.775	65.325	0.452354	35.037	42.9815	78.0185	0.449086	1	1
LOC100115729	27	29.5417	56.5417	0.477524	23.8833	27.1167	51	0.468301	0.847597	1
LOC100115731	29.8269	21.9231	51.75	0.576366	27.1667	21.4167	48.5833	0.559177	1	1
LOC100115733	62.0441	59.9118	121.956	0.508742	64.1275	60.1667	124.294	0.515933	1	1
LOC100115734	34.125	36.3125	70.4375	0.484472	31.7778	30.5	62.2778	0.510259	0.861643	1
LOC100115735	64.1667	72.3056	136.472	0.470181	63.5833	63.3958	126.979	0.500738	0.710672	1
LOC100115745	114.65	110.6	225.25	0.50899	108.481	98.6852	207.167	0.523644	0.772563	1
LOC100115747	50.7857	66.2232	117.009	0.434033	44.0577	50.8333	94.891	0.464298	0.675657	1
LOC100115748	224.5	238.75	463.25	0.48462	366.417	354.25	720.667	0.508441	0.438891	1
LOC100115750	166.955	166.182	333.136	0.50116	196.542	201.25	397.792	0.494082	0.881938	1
LOC100115751	2113.47	1951.62	4065.09	0.519907	1943.98	1656.88	3600.85	0.539866	0.0814622	1
LOC100115755	99.2625	108.862	208.125	0.476937	89.3167	92.2417	181.558	0.491945	0.838813	1
LOC100115757	125.844	73.4375	199.281	0.631488	113.292	58.0417	171.333	0.661235	0.586367	1
LOC100115759	30.575	24.125	54.7	0.558958	36.625	28.2083	64.8333	0.56491	1	1
LOC100115760	44.4706	41.1029	85.5735	0.519677	44.1905	38.3095	82.5	0.535642	0.87713	1
LOC100115763	44.45	33.275	77.725	0.571888	42.2549	31.8725	74.1275	0.57003	1	1
LOC100115765	68.25	70.1562	138.406	0.493114	74.6875	69.2708	143.958	0.518813	0.720937	1
LOC100115766	69.7188	56.25	125.969	0.553461	60.7556	45.8222	106.578	0.570058	0.79089	1
LOC100115768	42.8125	43.7292	86.5417	0.494704	38.6515	34.8182	73.4697	0.526088	0.749237	1
LOC100115770	42.875	47.6562	90.5312	0.473593	36.6875	40.2292	76.9167	0.476977	1	1
LOC100115773	51.2188	38.4375	89.6562	0.571279	44.0208	31.5208	75.5417	0.582736	0.87521	1
LOC100115774	35.25	42.75	78	0.451923	33.25	32.5833	65.8333	0.505063	0.613506	1
LOC100115775	19.2188	42.0938	61.3125	0.313456	18.7083	32.2083	50.9167	0.36743	0.686565	1
LOC100115776	43.1944	40.9444	84.1389	0.513371	42.1389	40.4722	82.6111	0.510087	1	1
LOC100115790	2089.6	2179.65	4269.25	0.489454	2325.63	2224	4549.63	0.511169	0.0429359	1
LOC100115791	71.75	82.5333	154.283	0.465053	65.5455	71.7576	137.303	0.477378	0.81466	1
LOC100115796	27.7727	32.8182	60.5909	0.458365	24.9815	27.6296	52.6111	0.474833	1	1
LOC100115797	104.339	79.8036	184.143	0.566621	98.0714	66.881	164.952	0.594544	0.587792	1
LOC100115798	21.9423	27.5192	49.4615	0.443624	23.1389	22.7222	45.8611	0.504543	0.536221	1
LOC100115800	161.531	161.812	323.344	0.499565	166.645	161.717	328.362	0.507503	0.875345	1
LOC100115801	73.0682	87.1591	160.227	0.456028	62.9697	75.4848	138.455	0.454804	1	1
LOC100115802	2499.75	2766.9	5266.65	0.474638	2558.43	2685.5	5243.93	0.487884	0.177934	1
LOC100115805	130.556	194.778	325.333	0.401298	131.775	175.833	307.608	0.428385	0.517873	1
LOC100115808	155.857	142.036	297.893	0.523199	138.694	116.361	255.056	0.543781	0.668581	1
LOC100115810	40.1797	39.9453	80.125	0.501463	39.2037	34.5679	73.7716	0.53142	0.747856	1
LOC100115813	37.125	100.25	137.375	0.270246	45.4167	77.9167	123.333	0.368243	0.108241	1
LOC100115816	26.6923	31.6731	58.3654	0.457331	28.2639	33.9722	62.2361	0.45414	1	1
LOC100115817	60.7045	42	102.705	0.59106	46.3485	33.0455	79.3939	0.583779	1	1
LOC100115818	31.9125	32.6375	64.55	0.494384	35.5476	32.1032	67.6508	0.525458	0.860768	1
LOC100115823	55.25	60.8333	116.083	0.475951	53.8889	55.6667	109.556	0.491886	0.893745	1
LOC100115827	20.7045	26.6591	47.3636	0.43714	22.1111	22.6111	44.7222	0.49441	0.67282	1
LOC100115830	63.6154	55.6538	119.269	0.533376	52.9545	46.6212	99.5758	0.531802	1	1
LOC100115833	955.917	1007.67	1963.58	0.486823	1010.89	936.222	1947.11	0.519174	0.0439268	1
LOC100115834	55.5833	62	117.583	0.472714	50.9444	57.3889	108.333	0.470256	1	1
LOC100115835	91.3571	104.857	196.214	0.465599	90.8333	103.194	194.028	0.468146	1	1
LOC100115836	316.575	326.767	643.342	0.492079	280.044	271.389	551.433	0.507848	0.601407	1
LOC100115837	547.656	439.406	987.062	0.554834	404.552	286.927	691.479	0.585053	0.229282	1
LOC100115839	32.75	39.0227	71.7727	0.456301	35.2407	38.5556	73.7963	0.477541	0.741411	1
LOC100115840	55.4	62.45	117.85	0.470089	55.3667	51.2333	106.6	0.519387	0.503876	1
LOC100115842	28.1458	37.3542	65.5	0.429707	26.0667	33.15	59.2167	0.440191	1	1
LOC100115843	27.25	19.1	46.35	0.587918	27.7778	20.0556	47.8333	0.58072	1	1
LOC100115844	50	53.625	103.625	0.482509	52	46.1875	98.1875	0.529599	0.575131	1
LOC100115846	88	81.3	169.3	0.519787	80.3	80.9667	161.267	0.497933	0.741248	1
LOC100115847	81	80.1429	161.143	0.50266	85.0469	77.0365	162.083	0.524711	0.738865	1
LOC100115853	85.8333	141.562	227.396	0.377462	86.8167	115.1	201.917	0.429963	0.278719	1
LOC100115854	32.8667	28.2333	61.1	0.537916	29	26.6905	55.6905	0.520735	1	1
LOC100115857	33.75	37.6071	71.3571	0.472973	36.7292	40.8958	77.625	0.473162	1	1
LOC100115859	65.65	67.8	133.45	0.491945	69.2583	69.3167	138.575	0.49979	0.903807	1
LOC100115867	69.2344	59.0625	128.297	0.539642	57.5111	46.3667	103.878	0.553642	0.894429	1
LOC100115870	35.6316	46.7763	82.4079	0.432381	33.0278	38.463	71.4907	0.461987	0.744717	1
LOC100115873	64.1429	46.9286	111.071	0.577492	56.0476	41.0714	97.119	0.577102	1	1
LOC100115877	31.9583	34.9722	66.9306	0.477485	27.2121	35.3485	62.5606	0.434972	0.722306	1
LOC100115878	48.0208	47.2708	95.2917	0.503935	40.7121	38.803	79.5152	0.512005	1	1
LOC100115879	26.3929	27.8929	54.2857	0.486184	20.7917	22.9583	43.75	0.475238	1	1
LOC100115880	31.2917	30.1667	61.4583	0.509153	25.2333	25.6333	50.8667	0.496068	1	1
LOC100115885	25.4271	29.7396	55.1667	0.460914	26.4167	24.8889	51.3056	0.514889	0.694841	1
LOC100115890	85.8333	141.562	227.396	0.377462	86.8167	115.1	201.917	0.429963	0.278719	1
LOC100115891	71.9643	79.4643	151.429	0.475236	57.8889	63.0556	120.944	0.47864	1	1
LOC100115897	94.675	51.475	146.15	0.647793	85.5333	41.0667	126.6	0.675619	0.700286	1
LOC100115898	517.118	492.342	1009.46	0.512272	464.38	420.63	885.009	0.524717	0.612123	1
LOC100115899	58.2625	85.85	144.113	0.404285	51.4352	67.0926	118.528	0.43395	0.705976	1
LOC100115904	34.0083	44.9167	78.925	0.430894	31.1778	36.7667	67.9444	0.458872	0.86709	1
LOC100115910	75.6429	78.4881	154.131	0.49077	64.9917	61.625	126.617	0.513295	0.809511	1
LOC100115911	50.75	53.175	103.925	0.488333	37.1296	43.2037	80.3333	0.462195	0.767716	1
LOC100115913	26	16.625	42.625	0.609971	21.8889	16.1667	38.0556	0.575182	0.654289	1
LOC100115918	102.868	103.103	205.971	0.499429	97.4804	86.3039	183.784	0.530406	0.542734	1
LOC100115919	54.7188	55.8438	110.562	0.494912	54.9048	44.7619	99.6667	0.550884	0.486387	1
LOC100115921	228.216	218.241	446.457	0.51117	213.583	186.696	400.28	0.533585	0.534991	1
LOC100115922	74.9432	97.125	172.068	0.435544	79.8939	108.682	188.576	0.42367	0.914868	1
LOC100115924	39.975	37.35	77.325	0.516974	32.5833	28.3	60.8833	0.535177	0.863703	1
LOC100115929	38.7917	29.7917	68.5833	0.565614	41.6667	31.6	73.2667	0.568699	1	1
LOC100115934	43.45	40.7	84.15	0.51634	42.2083	41.5833	83.7917	0.503729	1	1
LOC100115935	92.0312	93.5	185.531	0.496042	84.4792	82.7208	167.2	0.505258	0.91499	1
LOC100115936	43.2857	54.9286	98.2143	0.440727	38.0238	46.3571	84.381	0.450621	1	1
LOC100115937	187.139	124.917	312.056	0.599697	114.396	88.0208	202.417	0.56515	0.410631	1
LOC100115938	53.3875	62.075	115.463	0.46238	48.3704	53.2963	101.667	0.475774	0.891549	1
LOC100115939	48.6882	42.0833	90.7715	0.536382	45.9609	38.214	84.1749	0.546017	1	1
LOC100115945	43.881	49.881	93.7619	0.468004	42.7479	47.3504	90.0983	0.474458	1	1
LOC100115947	28.6667	23	51.6667	0.554839	24.75	18.8333	43.5833	0.567878	0.837348	1
LOC100115948	264.327	301.269	565.596	0.467342	253.526	267.833	521.359	0.486278	0.543191	1
LOC100115951	114.3	124.75	239.05	0.478143	111.933	119.933	231.867	0.482749	1	1
LOC100115953	38.1643	39.8357	78	0.489286	35.7202	35.5417	71.2619	0.501253	1	1
LOC100115955	26.4	19.85	46.25	0.570811	24.3667	16.7333	41.1	0.592863	1	1
LOC100115956	504.833	404.75	909.583	0.555016	427.5	268.833	696.333	0.61393	0.0187889	1
LOC100115957	40.8333	53.0833	93.9167	0.434783	51.1667	48.6667	99.8333	0.512521	0.250796	1
LOC100115960	71.3409	51.4545	122.795	0.580974	74.2681	54.1812	128.449	0.57819	1	1
LOC100115962	68.8889	97.1389	166.028	0.414924	58.4167	84.3333	142.75	0.409224	1	1
LOC100115967	24.25	27.2143	51.4643	0.471201	25.3889	24.3519	49.7407	0.510424	0.841554	1
LOC100115976	35.6136	41.9773	77.5909	0.458992	34.7396	34.6562	69.3958	0.5006	0.738509	1
LOC100115982	52.9786	51.7643	104.743	0.505797	51.7121	47.4596	99.1717	0.52144	0.888006	1
LOC100115984	67.4722	105.028	172.5	0.391143	75.9792	114.917	190.896	0.398014	0.91437	1
LOC100115988	81.3636	77.4091	158.773	0.512453	95.5455	81.7727	177.318	0.538836	0.661162	1
LOC100115990	28.25	23.25	51.5	0.548544	37.6667	30.3889	68.0556	0.553469	1	1
LOC100115991	26.0556	36.3056	62.3611	0.417817	22.2143	32.2143	54.4286	0.408136	1	1
LOC100115992	33.5463	25.1389	58.6852	0.571631	31.3768	22.4855	53.8623	0.582537	1	1
LOC100115993	32.3452	35.7857	68.131	0.474751	37.8667	39.2417	77.1083	0.491084	1	1
LOC100115995	39	49.5625	88.5625	0.440367	42.8333	41.5556	84.3889	0.507571	0.445832	1
LOC100115996	45.9167	51.1667	97.0833	0.472961	41.0556	35.8889	76.9444	0.533574	0.442771	1
LOC100115997	20.9062	63.6562	84.5625	0.247228	19.2333	50.2	69.4333	0.277004	0.710081	1
LOC100115999	52.9236	43.9583	96.8819	0.546269	56.2796	46.871	103.151	0.545606	1	1
LOC100116009	36.3913	50.5543	86.9457	0.418552	40.5873	47.3175	87.9048	0.461719	0.646705	1
LOC100116017	32.4688	29.875	62.3438	0.520802	35.1944	30.1944	65.3889	0.538233	1	1
LOC100116025	533.375	1161.75	1695.12	0.314652	467.333	1039.5	1506.83	0.310143	0.789235	1
LOC100116026	85.2	142.35	227.55	0.374423	92.8667	100.933	193.8	0.479188	0.0370398	1
LOC100116027	38	42.2727	80.2727	0.473386	31.0111	32.6778	63.6889	0.486916	0.867411	1
LOC100116028	66.1667	56.5833	122.75	0.539036	52.4444	49.8333	102.278	0.512765	0.787634	1
LOC100116029	47.1518	51.0179	98.1696	0.480309	37.179	38.9198	76.0988	0.488563	0.879051	1
LOC100116030	21.8438	24	45.8438	0.476483	22.7	27.4667	50.1667	0.452492	1	1
LOC100116032	1917.04	1176.04	3093.07	0.619784	1535.45	864.571	2400.02	0.639765	0.128543	1
LOC100116036	90.8333	109.542	200.375	0.453317	76.3333	78.6111	154.944	0.49265	0.453545	1
LOC100116044	113.833	151.5	265.333	0.42902	73.3333	63.8333	137.167	0.534629	0.0444751	1
LOC100116045	49.2091	44.1955	93.4045	0.526838	56.2891	47.2143	103.503	0.543838	0.886162	1
LOC100116047	26.15	31.6	57.75	0.452814	26.3571	28.8095	55.1667	0.477773	0.850147	1
LOC100116049	54.2812	55.8312	110.112	0.492962	53.6275	54.951	108.578	0.493905	1	1
LOC100116054	21.5417	24.9375	46.4792	0.463469	23.2222	22.3611	45.5833	0.509445	0.833147	1
LOC100116056	189.394	181.216	370.611	0.511033	124.265	126.197	250.463	0.496143	0.743606	1
LOC100116061	46.5714	48.5536	95.125	0.489581	47.8472	43.2917	91.1389	0.524992	0.661587	1
LOC100116063	51.2875	41.95	93.2375	0.550074	42.2821	33.4487	75.7308	0.558321	1	1
LOC100116064	77.55	133.95	211.5	0.366667	78.4667	103.267	181.733	0.431768	0.214016	1
LOC100116065	26.9318	26.1136	53.0455	0.507712	26.3889	22.7083	49.0972	0.537482	0.693865	1
LOC100116066	88.2768	81.7857	170.062	0.519084	75.1667	67.8393	143.006	0.525619	0.90971	1
LOC100116067	63.5625	45.75	109.312	0.581475	55.0714	35.5238	90.5952	0.607884	0.771463	1
LOC100116069	23.8571	24.7321	48.5893	0.490996	28.1528	21.8472	50	0.563056	0.539693	1
LOC100116070	61.1439	71.6364	132.78	0.46049	52.6556	58.4111	111.067	0.47409	0.897536	1
LOC100116071	28	44.5	72.5	0.386207	22.5833	29.0833	51.6667	0.437097	0.710545	1
LOC100116075	71.6	61.7	133.3	0.537134	70.7051	55.359	126.064	0.560866	0.802076	1
LOC100116080	75.0625	76.5312	151.594	0.495156	66.3854	63.7188	130.104	0.510248	0.811675	1
LOC100116087	21.6429	37.9643	59.6071	0.363092	19.8667	33.95	53.8167	0.369155	1	1
LOC100116097	34.325	31.9	66.225	0.518309	39.2778	35.3611	74.6389	0.526237	1	1
LOC100116101	147.294	140.36	287.654	0.512052	160.319	141.564	301.882	0.531063	0.679804	1
LOC100116102	46.6724	44.8793	91.5517	0.509793	51.8205	48.4038	100.224	0.517045	1	1
LOC100116103	569.671	667.289	1236.96	0.460541	529.123	603.088	1132.21	0.467336	0.741545	1
LOC100116105	41.8214	63	104.821	0.398978	39.6282	62.0385	101.667	0.389786	1	1
LOC100116107	27.0833	43.375	70.4583	0.384388	27.1	36.4	63.5	0.426772	0.723886	1
LOC100116108	24.2857	24	48.2857	0.502959	20.4524	24.9762	45.4286	0.45021	0.681826	1
LOC100116110	55.1985	74.1618	129.36	0.426704	55.4792	69.7083	125.188	0.443169	0.800862	1
LOC100116111	66.0147	59.3088	125.324	0.526754	68.0784	56.1373	124.216	0.548066	0.799718	1
LOC100116113	42.5938	34.875	77.4688	0.549818	42.1389	27.4167	69.5556	0.605831	0.506135	1
LOC100116114	56.4531	65.25	121.703	0.463859	59.9048	61.1429	121.048	0.494886	0.699566	1
LOC100116117	90.6875	103.5	194.188	0.46701	86.25	89.9167	176.167	0.489593	0.676315	1
LOC100116118	40.625	23.4375	64.0625	0.634146	40.5833	21.2917	61.875	0.655892	0.852546	1
LOC100116121	63.575	71.2	134.775	0.471712	46.375	54.375	100.75	0.460298	0.895321	1
LOC100116126	35.7772	38.1957	73.9728	0.483653	37.6279	37	74.6279	0.504207	0.868598	1
LOC100116127	31.375	33.125	64.5	0.486434	22.6667	29.4167	52.0833	0.4352	0.579114	1
LOC100116130	18.4167	23.5	41.9167	0.439364	19.8333	27.2778	47.1111	0.420991	0.831161	1
LOC100116131	34.15	39.7	73.85	0.462424	30.8333	31.0333	61.8667	0.498384	0.862378	1
LOC100116132	24.125	36.125	60.25	0.400415	28.1	40	68.1	0.412628	1	1
LOC100116136	43.8971	44.2353	88.1324	0.498081	45.5513	45.2564	90.8077	0.501624	1	1
LOC100116137	60.4375	67.625	128.062	0.471938	61.0556	65.9444	127	0.480752	0.900091	1
LOC100116138	75.7188	87.325	163.044	0.464408	81.7297	88.4775	170.207	0.480178	0.825795	1
LOC100116139	36.475	34.675	71.15	0.512649	30.5833	27.8519	58.4352	0.523372	1	1
LOC100116140	55.7857	52.1071	107.893	0.517047	57.9048	52.4762	110.381	0.52459	1	1
LOC100116145	50.9911	34.0625	85.0536	0.599517	48.784	32.5	81.284	0.600167	1	1
LOC100116148	52.5	55.6	108.1	0.485661	47.7821	48.9744	96.7564	0.493839	1	1
LOC100116149	27.7885	34.6058	62.3942	0.445369	24.9405	29.1369	54.0774	0.4612	1	1
LOC100116150	58.8417	69.525	128.367	0.458387	70.8036	74.4702	145.274	0.48738	0.714628	1
LOC100116156	40.3846	52.5	92.8846	0.434783	35.6154	43.1795	78.7949	0.452001	0.877857	1
LOC100116160	62.5625	72.8438	135.406	0.462036	56.125	60.7083	116.833	0.480385	0.799925	1
LOC100116163	43	43.125	86.125	0.499274	37.9815	36.0926	74.0741	0.51275	1	1
LOC100116166	29.05	32.6	61.65	0.471208	24.7	27.7	52.4	0.471374	1	1
LOC100116172	30.9545	39.7273	70.6818	0.437942	29.8333	34.386	64.2193	0.464554	0.861186	1
LOC100116175	40.0885	32.5052	72.5938	0.552231	40.6932	30.0379	70.7311	0.575323	0.867154	1
LOC100116176	33.0625	30.6562	63.7188	0.518882	33.7444	31.0111	64.7556	0.521105	1	1
LOC100116177	27.7115	28.7885	56.5	0.49047	25.7361	22.3611	48.0972	0.535085	0.696183	1
LOC100116178	21.3929	38.6071	60	0.356548	18.75	37.8333	56.5833	0.33137	0.844002	1
LOC100116180	38.2614	48.0114	86.2727	0.443493	32.1812	39.9203	72.1014	0.446332	1	1
LOC100116182	43.3382	39.5294	82.8676	0.522981	36	31.3889	67.3889	0.534213	1	1
LOC100116184	17.95	25.3	43.25	0.415029	18.4444	26.6667	45.1111	0.408867	1	1
LOC100116189	33.9688	33.25	67.2188	0.505346	31.625	35	66.625	0.474672	0.861831	1
LOC100116193	38.4028	58.1667	96.5694	0.39767	41.2778	56.1389	97.4167	0.423724	0.770193	1
LOC100116194	241.265	228.309	469.574	0.513795	234.74	208.281	443.021	0.529861	0.642958	1
LOC100116195	30.8636	33.6818	64.5455	0.478169	28.8056	27.3889	56.1944	0.512605	0.853688	1
LOC100116196	49.9167	46.3106	96.2273	0.518737	44.506	39.1667	83.6726	0.531906	0.881223	1
LOC100116198	19.8667	29.0667	48.9333	0.405995	19.4444	23.4444	42.8889	0.453368	0.670569	1
LOC100116199	51.5461	63.8158	115.362	0.446821	54.2299	60.9195	115.149	0.470952	0.790516	1
LOC100116202	111.84	83.22	195.06	0.573362	76.3467	53.58	129.927	0.587614	0.818258	1
LOC100116207	74.1917	97.1167	171.308	0.433088	58.7069	71.6092	130.316	0.450496	0.814633	1
LOC100116208	20.9286	25.25	46.1786	0.45321	22.6667	24.7083	47.375	0.478452	0.834366	1
LOC100116212	24.5	27.1667	51.6667	0.474194	21.3333	21.4167	42.75	0.499025	0.836454	1
LOC100116214	38.819	43.5776	82.3966	0.471124	41.4537	43.037	84.4907	0.49063	0.876486	1
LOC100116215	88.5625	101.625	190.188	0.465659	62.1	63.5333	125.633	0.494296	0.644833	1
LOC100116219	23.8929	23.9286	47.8214	0.499627	25.7	25.2667	50.9667	0.504251	1	1
LOC100116220	30.2946	31.2679	61.5625	0.492096	33.6304	37.0362	70.6667	0.475902	0.861889	1
LOC100116222	53.7917	32.5833	86.375	0.622769	51	24.6852	75.6852	0.673844	0.508244	1
LOC100116228	52.2083	48.7708	100.979	0.517021	44.4259	38	82.4259	0.53898	0.881789	1
LOC100116230	114.25	110.75	225	0.507778	107.722	101.694	209.417	0.514392	0.923519	1
LOC100116234	137.5	138.578	276.078	0.498047	141.958	150.833	292.792	0.484844	0.80082	1
LOC100116235	187.769	206.038	393.808	0.476804	199.154	196.564	395.718	0.503272	0.434248	1
LOC100116244	69.4922	64.5938	134.086	0.518266	52.6344	47.6344	100.269	0.524933	1	1
LOC100116245	71.4674	76.837	148.304	0.481897	58.0227	60.4242	118.447	0.489862	0.902206	1
LOC100116246	27.7083	30.9583	58.6667	0.472301	26.5333	30.2	56.7333	0.467685	1	1
LOC100116247	54.7031	60.875	115.578	0.4733	50.6146	51.7292	102.344	0.494555	0.785576	1
LOC100116248	53.4464	46.1964	99.6429	0.53638	56.0972	47.6667	103.764	0.540624	1	1
LOC100116253	70.9583	105.833	176.792	0.401367	74.5333	87.5667	162.1	0.459798	0.272737	1
LOC100116255	62.5536	53	115.554	0.541338	59.2179	46.9744	106.192	0.557648	0.786712	1
LOC100116257	97.6667	102.833	200.5	0.487116	106.929	106.024	212.952	0.502124	0.843664	1
LOC100116260	31.4375	27.9792	59.4167	0.529102	32	24.7407	56.7407	0.563969	0.710474	1
LOC100116265	26.2143	28.2857	54.5	0.480996	22.9167	23.75	46.6667	0.491071	1	1
LOC100116266	27.6	25.5	53.1	0.519774	37.5	31.7333	69.2333	0.541647	0.854305	1
LOC100116276	62.625	54.175	116.8	0.536173	62.4737	53.0088	115.482	0.54098	1	1
LOC100116286	63.7857	64.5268	128.312	0.497112	57.3056	57.2222	114.528	0.500364	1	1
LOC100116287	37.1875	24	61.1875	0.607763	47.1667	29.3333	76.5	0.616558	1	1
LOC100116288	26.0962	29.2692	55.3654	0.471344	24.037	23.0556	47.0926	0.510421	0.842666	1
LOC100116293	84.0312	94.0781	178.109	0.471796	83.0729	85.8646	168.938	0.491738	0.746874	1
LOC100116294	25.6667	29.3958	55.0625	0.466137	27.35	30.4	57.75	0.473593	1	1
LOC100116295	29.5833	21.2083	50.7917	0.582445	36.7222	19.8889	56.6111	0.648675	0.546474	1
LOC100116297	194.734	165.094	359.828	0.541187	201.844	166.896	368.74	0.547388	0.881574	1
LOC100116299	88.5833	78.15	166.733	0.531287	79.1786	64.631	143.81	0.550579	0.73192	1
LOC100116300	255.382	203.221	458.603	0.55687	191.922	131.755	323.676	0.592943	0.339499	1
LOC100116302	94.2727	90.8409	185.114	0.509269	86.7273	75.5455	162.273	0.534454	0.745951	1
LOC100116303	228.25	214.569	442.819	0.515448	219.845	196.529	416.374	0.527999	0.732819	1
LOC100116304	99.0278	190.722	289.75	0.34177	82.8889	141.772	224.66	0.368952	0.57666	1
LOC100116305	422.792	545.008	967.8	0.436859	399.339	481.189	880.528	0.453522	0.482009	1
LOC100116307	84.7812	103.031	187.812	0.451414	91.619	94.4524	186.071	0.492386	0.467192	1
LOC100116313	221.938	226.146	448.083	0.495304	192.583	188.722	381.306	0.505063	0.780337	1
LOC100116320	64.652	60.5637	125.216	0.516325	87.1405	79.1144	166.255	0.524138	0.905958	1
LOC100116321	94.7768	93.625	188.402	0.503057	93.6296	89.1667	182.796	0.512207	0.917178	1
LOC100116323	24.5625	20.875	45.4375	0.540578	22.6667	22.4167	45.0833	0.502773	0.831163	1
LOC100116324	28.625	28.875	57.5	0.497826	18.9444	28.1667	47.1111	0.402123	0.320028	1
LOC100116325	58.6875	66.5625	125.25	0.468563	55.2857	59.0952	114.381	0.483347	0.89672	1
LOC100116329	1197.19	1249.1	2446.29	0.489389	1288.25	1259.81	2548.06	0.505582	0.257475	1
LOC100116332	98.5	99.8333	198.333	0.496639	76.3333	69.0556	145.389	0.525029	0.662206	1
LOC100116336	32.0938	26.0938	58.1875	0.551557	38.5667	30.4	68.9667	0.559207	1	1
LOC100116337	36.4062	28.6875	65.0938	0.559289	38.4444	33.7222	72.1667	0.532717	0.862666	1
LOC100116338	52.1518	47.5446	99.6964	0.523106	49.7099	45.4136	95.1235	0.522583	1	1
LOC100116342	1756.88	1702.38	3459.25	0.507877	1909.25	1796.83	3706.08	0.515167	0.538614	1
LOC100116345	111.545	172.136	283.682	0.393206	119.803	181.47	301.273	0.397656	0.932575	1
LOC100116347	71.75	53.6875	125.438	0.571998	65.3333	45.381	110.714	0.590108	0.79208	1
LOC100116348	333.726	361.085	694.811	0.480311	319.122	323.87	642.992	0.496308	0.547075	1
LOC100116350	29.9	33.3	63.2	0.473101	26.3333	30.3889	56.7222	0.464251	1	1
LOC100116352	49.8333	53.0833	102.917	0.484211	41.5833	44.1667	85.75	0.484937	1	1
LOC100116354	29.8333	33.4167	63.25	0.471673	42.5667	46.6111	89.1778	0.477324	1	1
LOC100116356	46.2763	63.7434	110.02	0.420618	47.3618	59.9593	107.321	0.441309	0.784117	1
LOC100116360	67.8824	67.6029	135.485	0.501031	66.4479	60.1146	126.562	0.525021	0.711442	1
LOC100116362	34.0147	36.9706	70.9853	0.47918	41	40.2917	81.2917	0.504357	0.870805	1
LOC100116365	57.2321	50.2411	107.473	0.532525	59.0682	48.0152	107.083	0.551609	0.890914	1
LOC100116368	33.8304	36.5714	70.4018	0.480533	33.2619	33.0714	66.3333	0.501436	0.863918	1
LOC100116369	562.893	578.018	1140.91	0.493372	638.417	603.964	1242.38	0.513865	0.305392	1
LOC100116372	44.7143	67.2857	112	0.399235	38.6667	50.2778	88.9444	0.434728	0.664547	1
LOC100116378	97.65	93	190.65	0.512195	88.3333	87.8667	176.2	0.501324	0.916732	1
LOC100116379	91.1471	101.985	193.132	0.471941	92.5294	101	193.529	0.478116	1	1
LOC100116380	32.1667	34.6111	66.7778	0.481697	32.9	30.5167	63.4167	0.518791	0.859709	1
LOC100116382	87.431	93.1121	180.543	0.484267	81.5227	88.25	169.773	0.480187	1	1
LOC100116385	47.5625	46.2188	93.7812	0.507164	40.7857	37.5952	78.381	0.520352	0.878527	1
LOC100116388	23.7812	31.125	54.9062	0.433125	27.8718	29.641	57.5128	0.484619	0.57166	1
LOC100116393	20.1944	23.9167	44.1111	0.457809	26.8939	27.1818	54.0758	0.497338	0.83951	1
LOC100116398	60.8889	56.8056	117.694	0.517347	53.7407	53.6111	107.352	0.500604	0.893143	1
LOC100116399	40.8375	57.3	98.1375	0.416125	50.2647	62.7549	113.02	0.444743	0.675138	1
LOC100116401	23.75	31.875	55.625	0.426966	18.8333	26.0417	44.875	0.419684	1	1
LOC100116404	26.7083	25.3333	52.0417	0.513211	24.1667	20.4762	44.6429	0.541333	0.837256	1
LOC100116407	153.421	136.408	289.829	0.52935	131.044	113.737	244.781	0.535352	0.930581	1
LOC100116408	73.8409	72.7955	146.636	0.503565	89.1042	76.0208	165.125	0.539616	0.569441	1
LOC100116409	32.25	10.5625	42.8125	0.753285	30.8333	8.83333	39.6667	0.777311	0.795375	1
LOC100116412	105.417	125.625	231.042	0.456267	87.3333	105.139	192.472	0.453745	1	1
LOC100116414	229.964	269.643	499.607	0.46029	226.595	245.238	471.833	0.480244	0.562329	1
LOC100116416	70.3333	73.0833	143.417	0.490413	71	61.1111	132.111	0.537426	0.469284	1
LOC100116421	50.6029	56.8971	107.5	0.470725	38.4222	44.0889	82.5111	0.465661	1	1
LOC100116422	23.05	25.2	48.25	0.47772	21.7778	20.4444	42.2222	0.515789	0.832823	1
LOC100116427	25.8056	27.5278	53.3333	0.483854	23.7	25.5	49.2	0.481707	1	1
LOC100116428	106.536	86.0357	192.571	0.553227	114.167	83.1333	197.3	0.578645	0.610354	1
LOC100116429	46.8409	40.5	87.3409	0.5363	48.7727	41.0303	89.803	0.543108	1	1
LOC100116430	235.625	278.5	514.125	0.458303	240.667	261.25	501.917	0.479495	0.529242	1
LOC100116432	47.5417	59.1667	106.708	0.445529	44.1111	53.9722	98.0833	0.449731	0.888726	1
LOC100116437	23.9	27.22	51.12	0.467527	23.1444	26.2222	49.3667	0.468827	1	1
LOC100116439	135.797	131.969	267.766	0.507148	139.931	128.042	267.972	0.522183	0.795098	1
LOC100116444	35.4375	35.0833	70.5208	0.502511	35.3	33.7667	69.0667	0.5111	0.866731	1
LOC100116446	27.4375	24.8125	52.25	0.52512	31.0256	25.3718	56.3974	0.550125	0.847524	1
LOC100116447	27.5	29.175	56.675	0.485223	27.2222	29.7083	56.9306	0.478165	1	1
LOC100116448	67.2778	56.5556	123.833	0.543293	59.3333	50.1667	109.5	0.541857	1	1
LOC100116450	49.2826	49.9239	99.2065	0.496768	43.6449	41.8841	85.529	0.510294	0.882945	1
LOC100116455	60.75	64.6304	125.38	0.484525	56.3246	55.1491	111.474	0.505272	0.794471	1
LOC100116459	35.625	32.8542	68.4792	0.520231	29.2333	23.8333	53.0667	0.550879	0.715215	1
LOC100116460	94.11	100.56	194.67	0.483434	87.8696	87.7971	175.667	0.500206	0.834625	1
LOC100116463	33.4464	39.0893	72.5357	0.461103	29.6905	32.1905	61.881	0.4798	0.863177	1
LOC100116464	85.4613	57.8732	143.335	0.596237	82.7778	61.5243	144.302	0.573642	0.718675	1
LOC100116465	31.675	38.25	69.925	0.452985	30.5556	33.6111	64.1667	0.47619	0.861464	1
LOC100116475	44.6538	47.8654	92.5192	0.482644	40.3889	35	75.3889	0.535741	0.531906	1
LOC100116477	43.5	41.2083	84.7083	0.513527	46.7667	40.3667	87.1333	0.536725	0.87801	1
LOC100116481	56.8056	54.0278	110.833	0.512531	47.5417	46.5208	94.0625	0.505426	1	1
LOC100116483	94.5833	94.7812	189.365	0.499477	82.0556	79.9306	161.986	0.506559	0.914578	1
LOC100116484	62.8	61.0167	123.817	0.507202	57.0119	53.9286	110.94	0.513896	0.895725	1
LOC100116485	70.2917	82.7083	153	0.459423	60.3056	70.0833	130.389	0.462505	1	1
LOC100116486	71.1184	89.2237	160.342	0.443542	60.9907	75.3519	136.343	0.447334	1	1
LOC100116491	374.375	406.932	781.307	0.479165	325.705	321.417	647.121	0.503313	0.394658	1
LOC100116494	36.875	43.375	80.25	0.459502	33.9167	41.9167	75.8333	0.447253	1	1
LOC100116496	42.6071	41.5	84.1071	0.506582	47.7	44.1333	91.8333	0.519419	1	1
LOC100116497	32.95	38.925	71.875	0.458435	38.6667	32.8889	71.5556	0.540373	0.39812	1
LOC100116502	24.1406	24.2656	48.4062	0.498709	27.5714	25.9286	53.5	0.515354	1	1
LOC100116505	59.6562	73.75	133.406	0.447177	62	66.125	128.125	0.483902	0.619464	1
LOC100116507	40.0312	24.9375	64.9688	0.616162	38.9762	24.0952	63.0714	0.617969	1	1
LOC100116508	67.7857	84.0714	151.857	0.446378	57.0238	70.4524	127.476	0.447329	1	1
LOC100116513	33.5714	35.8929	69.4643	0.48329	28.8333	22.9167	51.75	0.557166	0.459879	1
LOC100116516	61.0156	56.3594	117.375	0.519835	47.8889	43.3889	91.2778	0.52465	1	1
LOC100116518	53.8393	44.3929	98.2321	0.548082	50.4167	39.2321	89.6488	0.56238	0.8831	1
LOC100116519	108.141	80.8594	189	0.572173	101.958	68.3542	170.312	0.598654	0.668435	1
LOC100116521	38.8684	58.5263	97.3947	0.399081	39.7889	50.0667	89.8556	0.442809	0.654475	1
LOC100116522	60.8929	56.3929	117.286	0.519184	54.5	52.5238	107.024	0.509232	1	1
LOC100116523	66.4643	62.5	128.964	0.51537	88.3833	78.4667	166.85	0.529717	0.814873	1
LOC100116525	75.8214	34.25	110.071	0.688838	82.8056	30.4444	113.25	0.731175	0.553257	1
LOC100116532	51.0625	66.6562	117.719	0.433767	51.0952	61.119	112.214	0.455336	0.791399	1
LOC100116533	97.5	91.95	189.45	0.514648	85.0333	74.25	159.283	0.53385	0.747179	1
LOC100116536	30.0556	24.5556	54.6111	0.550356	33.1515	26.4242	59.5758	0.55646	1	1
LOC100116538	90.1731	90.6923	180.865	0.498565	81.6282	74.9487	156.577	0.52133	0.742448	1
LOC100116540	20.7143	27.8929	48.6071	0.426157	26.5	26.0556	52.5556	0.504228	0.546088	1
LOC100116550	17.125	26.125	43.25	0.395954	20.9167	20.8333	41.75	0.500998	0.381937	1
LOC100116551	23.8214	41.0714	64.8929	0.367089	43.0185	60.0556	103.074	0.417355	0.516291	1
LOC100116552	24.6562	23.5312	48.1875	0.511673	27.1667	21.7667	48.9333	0.555177	0.682745	1
LOC100116553	243.771	310.562	554.333	0.439755	253.569	281.944	535.514	0.473507	0.273048	1
LOC100116554	62.6964	64.5893	127.286	0.492565	52.6806	45.8333	98.5139	0.534753	0.589108	1
LOC100116555	58.0357	37.4643	95.5	0.607704	50.0714	33.5476	83.619	0.598804	1	1
LOC100116562	217.03	206.33	423.36	0.512637	175.08	161.26	336.34	0.520545	0.883752	1
LOC100116564	26.75	36.5909	63.3409	0.422318	27.6875	29.5833	57.2708	0.483449	0.579049	1
LOC100116565	84.6304	84.5543	169.185	0.500225	65.3261	62.3116	127.638	0.511809	0.906475	1
LOC100116566	42.38	53.21	95.59	0.443352	38.3267	46	84.3267	0.454502	1	1
LOC100116567	189.775	135.025	324.8	0.584283	135.508	103.108	238.617	0.567891	0.730021	1
LOC100116573	29.6111	39.0833	68.6944	0.431055	27.3889	32.1296	59.5185	0.460174	0.857905	1
LOC100116578	89.2903	108.032	197.323	0.452509	89.1667	106.458	195.625	0.455804	1	1
LOC100116582	54.2857	59.1429	113.429	0.478589	57	57.5	114.5	0.497817	0.791083	1
LOC100116583	31.3636	25.9773	57.3409	0.546968	31.25	19.6111	50.8611	0.614418	0.555807	1
LOC100116584	54.0789	59.6447	113.724	0.475529	50.3583	50.45	100.808	0.499545	0.784495	1
LOC100116594	30.5893	43.125	73.7143	0.414971	28.7917	37.5556	66.3472	0.433954	0.863737	1
LOC100116597	56.5341	63.2955	119.83	0.471788	51.425	53.5833	105.008	0.489723	0.789434	1
LOC100116598	73.8235	56.1618	129.985	0.567938	85.3627	65.4804	150.843	0.565904	1	1
LOC100116600	27.3958	30.5	57.8958	0.473192	24.5	26.1111	50.6111	0.484083	1	1
LOC100116603	22.5417	34.5833	57.125	0.394602	19.2917	37.75	57.0417	0.338203	0.695095	1
LOC100116611	48.5893	34.3571	82.9464	0.585791	41.8867	30.6733	72.56	0.577269	1	1
LOC100116612	86.2857	103.179	189.464	0.455419	84.5238	87.2381	171.762	0.492099	0.526564	1
LOC100116620	26.2	27.15	53.35	0.491097	22.8333	21.2778	44.1111	0.517632	1	1
LOC100116625	84.8145	51.6613	136.476	0.621462	83.4943	50.2356	133.73	0.62435	1	1
LOC100116629	113.725	77.7625	191.488	0.593903	95.7424	60.822	156.564	0.611521	0.741389	1
LOC100116632	36.1875	37.5	73.6875	0.491094	35.5278	32.25	67.7778	0.52418	0.738511	1
LOC100116633	41.25	37.9167	79.1667	0.521053	39.7778	38.7222	78.5	0.506723	0.872808	1
LOC100116635	48.525	48.075	96.6	0.502329	34.3205	31.859	66.1795	0.518597	0.872517	1
LOC100116643	845.528	485.167	1330.69	0.635403	777.259	402.889	1180.15	0.658612	0.225088	1
LOC100116646	37.2097	43.879	81.0887	0.458876	39.5	42.2333	81.7333	0.483279	0.874968	1
LOC100116647	32.4167	34.75	67.1667	0.48263	37.0556	28.2778	65.3333	0.567177	0.383303	1
LOC100116648	24.7857	23.1429	47.9286	0.517139	24.6429	22.6905	47.3333	0.520624	1	1
LOC100116652	12.9167	38.5833	51.5	0.250809	11.9167	45.5	57.4167	0.207547	0.641652	1
LOC100116653	40.5	58.6667	99.1667	0.408403	43.6667	54.5833	98.25	0.444444	0.665129	1
LOC100116657	22	18.25	40.25	0.546584	19.6429	20.4762	40.119	0.489614	0.654921	1
LOC100116659	66	50.1875	116.188	0.568047	49.7917	36.125	85.9167	0.579534	1	1
LOC100116660	28.125	34.0357	62.1607	0.452456	24.119	28.3929	52.5119	0.459306	1	1
LOC100116662	54.7222	36.5556	91.2778	0.599513	57.6944	35.1389	92.8333	0.621484	0.879339	1
LOC100116665	34.0455	39.7955	73.8409	0.461065	28.5556	32.7593	61.3148	0.46572	1	1
LOC100116669	55.5732	58.4329	114.006	0.487458	48.9167	43.3158	92.2325	0.530363	0.576279	1
LOC100116671	68.4565	74.413	142.87	0.479154	72.0175	77.693	149.711	0.481045	1	1
LOC100116672	54.6667	46.5833	101.25	0.539918	34.7917	27.3333	62.125	0.560027	0.871315	1
LOC100116681	83.3125	83.5	166.812	0.499438	84.4167	84.25	168.667	0.500494	1	1
LOC100116682	62.6944	75.6944	138.389	0.453031	64.4074	65.7407	130.148	0.494878	0.539256	1
LOC100116685	87.125	81.625	168.75	0.516296	81.1667	72.25	153.417	0.52906	0.91096	1
LOC100116686	43.4792	55.0625	98.5417	0.441226	44.0303	49.6667	93.697	0.469922	0.664664	1
LOC100116690	146.95	165.625	312.575	0.470127	133.95	147.95	281.9	0.475168	0.934279	1
LOC100116693	45.2353	35.3676	80.6029	0.561211	46.4737	32.0965	78.5702	0.591493	0.74986	1
LOC100116697	25.25	29.5	54.75	0.461187	24.2222	27.6111	51.8333	0.46731	1	1
LOC100116698	33.0312	32.5	65.5312	0.504053	30.6905	25.7262	56.4167	0.543997	0.716481	1
LOC100116701	47.9688	29.75	77.7188	0.617209	58.6232	36.5217	95.1449	0.616146	1	1
LOC100116702	373.319	644.345	1017.66	0.366839	368.276	557.603	925.879	0.397758	0.160964	1
LOC100116704	69.0381	69.6949	138.733	0.497633	62.797	62.2	124.997	0.502388	1	1
LOC100116705	62.9688	77.6667	140.635	0.447745	56.3485	62.8561	119.205	0.472704	0.70669	1
LOC100116707	20.375	26.75	47.125	0.432361	19.5	20.5833	40.0833	0.486486	0.667085	1
LOC100116709	162.477	224.057	386.534	0.420344	145.643	183.563	329.206	0.442406	0.595521	1
LOC100116712	91.025	77.4	168.425	0.540448	120.342	80.307	200.649	0.599764	0.29036	1
LOC100116713	43.0417	47.5833	90.625	0.474943	36.3333	41.5909	77.9242	0.466265	1	1
LOC100116714	21.0357	30.5893	51.625	0.407471	19.7708	28.1875	47.9583	0.41225	1	1
LOC100116717	193.333	270.792	464.125	0.416554	208.2	284.667	492.867	0.422427	0.895641	1
LOC100116719	79.6042	88.0417	167.646	0.474835	71.4841	67.7778	139.262	0.513307	0.491602	1
LOC100116721	24.375	18.625	43	0.56686	28.5833	30	58.5833	0.487909	0.421952	1
LOC100116726	17.5	24.25	41.75	0.419162	17.8333	21.4167	39.25	0.454352	0.822554	1
LOC100116729	1427.12	1224.56	2651.69	0.538195	1197.62	986.396	2184.02	0.548358	0.486482	1
LOC100116730	19.8	27.35	47.15	0.419936	20.5417	28.875	49.4167	0.415683	1	1
LOC100116736	30.675	50.375	81.05	0.37847	28.537	48.0741	76.6111	0.372492	1	1
LOC100116738	38.375	34	72.375	0.530225	36.5833	25.9167	62.5	0.585333	0.488993	1
LOC100116741	52.3426	58.8148	111.157	0.470887	52.4133	54.8933	107.307	0.488444	0.891711	1
LOC100116742	52.2	50.325	102.525	0.509144	46.3922	41.549	87.9412	0.527536	0.884006	1
LOC100116746	37.2262	33.5833	70.8095	0.525723	36.3039	30.5	66.8039	0.54344	0.864942	1
LOC100116750	104.125	107.028	211.153	0.493126	106.542	96.3542	202.896	0.525105	0.555115	1
LOC100116753	104.833	98.7292	203.562	0.514993	113.8	99.9667	213.767	0.532356	0.767859	1
LOC100116757	27.1818	28.3182	55.5	0.489762	29.8667	30.5	60.3667	0.494754	1	1
LOC100116759	43.1429	49.8214	92.9643	0.46408	33.619	42.2143	75.8333	0.443328	0.756447	1
LOC100116764	37.375	31	68.375	0.546618	32.9167	26.1667	59.0833	0.557123	1	1
LOC100116768	44.2273	39.5455	83.7727	0.527944	43.5952	39.4286	83.0238	0.525093	1	1
LOC100116769	167.778	160.944	328.722	0.510394	132.771	102.917	235.688	0.563334	0.229907	1
LOC100116770	189.297	200.344	389.641	0.485824	188.104	174.854	362.958	0.518253	0.381108	1
LOC100116772	34.7167	32.15	66.8667	0.519192	37.25	35.1667	72.4167	0.514384	1	1
LOC100116776	43.2703	43.1959	86.4662	0.50043	54.5833	49.8512	104.435	0.522656	0.771435	1
LOC100116777	56.5536	65.5536	122.107	0.463147	54.6667	64.3462	119.013	0.459334	1	1
LOC100116778	48.2143	46.6786	94.8929	0.508092	40.1667	33.0238	73.1905	0.548796	0.643024	1
LOC100116779	40.3438	29.875	70.2188	0.574544	41.6111	29.9444	71.5556	0.581522	1	1
LOC100116782	39.4444	49.6111	89.0556	0.44292	34.4216	41.8137	76.2353	0.451517	1	1
LOC100116784	29.05	33.1	62.15	0.467418	26.6667	24.1333	50.8	0.524934	0.704046	1
LOC100116785	100.115	125.731	225.846	0.44329	88.2051	100.295	188.5	0.467932	0.691572	1
LOC100116786	35.8276	39.8879	75.7155	0.473187	39.6129	42.2419	81.8548	0.483941	1	1
LOC100116787	68.65	88.95	157.6	0.435596	82.7917	109.458	192.25	0.430646	0.913664	1
LOC100116788	60.25	71.7321	131.982	0.456501	50.869	54.5952	105.464	0.482334	0.792685	1
LOC100116792	38.2656	41.625	79.8906	0.478975	35.125	34.2639	69.3889	0.506205	0.869193	1
LOC100116794	47.4444	59.8333	107.278	0.442258	43.3704	51.6481	95.0185	0.456441	0.887222	1
LOC100116798	29.7955	23.8409	53.6364	0.555508	33.8	28.85	62.65	0.539505	1	1
LOC100116799	145.536	139.714	285.25	0.510204	148.524	134	282.524	0.525704	0.736479	1
LOC100116800	97.625	106.562	204.188	0.478114	88.5417	85.5833	174.125	0.508495	0.60503	1
LOC100116801	128.75	13	141.75	0.908289	73.1667	9.08333	82.25	0.889564	0.65044	1
LOC100116811	31.0833	30.25	61.3333	0.506793	27.5833	26.4167	54	0.510802	1	1
LOC100116812	71.4583	85.9375	157.396	0.454004	58.5152	75.5303	134.045	0.436532	0.81249	1
LOC100116814	119.295	102.5	221.795	0.537862	120.907	100.611	221.519	0.545812	0.923945	1
LOC100116816	103.673	91.9808	195.654	0.52988	92.9872	74.1282	167.115	0.556425	0.672564	1
LOC100116818	79.9306	87.2778	167.208	0.47803	67.9352	67.3148	135.25	0.502293	0.727834	1
LOC100116821	273.585	279.165	552.75	0.494952	278.637	267.818	546.455	0.509899	0.629197	1
LOC100116824	35.7353	51.3971	87.1324	0.410127	31.3667	41.3111	72.6778	0.431585	0.871457	1
LOC100116827	27.5312	38.1562	65.6875	0.419125	23.4667	27.9667	51.4333	0.456254	0.705634	1
LOC100116828	115.347	148.861	264.208	0.436577	80.1042	103.021	183.125	0.437429	1	1
LOC100116829	153.475	143.883	297.358	0.516128	123.429	109.357	232.786	0.530224	0.792567	1
LOC100116834	49.5227	53.2614	102.784	0.481813	47.1032	45.3413	92.4444	0.50953	0.773765	1
LOC100116837	51.08	62.61	113.69	0.449292	43.4912	57.2456	100.737	0.431731	0.783367	1
LOC100116838	130.125	114.583	244.708	0.531755	117.733	118.233	235.967	0.498941	0.465248	1
LOC100116843	136.812	149.219	286.031	0.478313	138.521	138.167	276.688	0.50064	0.612768	1
LOC100116845	71.7188	75.1875	146.906	0.488194	64.4792	68.4167	132.896	0.485186	1	1
LOC100116846	25.95	29.425	55.375	0.468623	21.5	22.4583	43.9583	0.4891	0.839986	1
LOC100116848	22.1406	24.9062	47.0469	0.470608	28.3472	30.8333	59.1806	0.478996	1	1
LOC100116850	134.298	208.077	342.375	0.392254	126.526	183.462	309.987	0.408164	0.689351	1
LOC100116851	84.8	112.35	197.15	0.430129	81.0958	104.008	185.104	0.438109	0.91766	1
LOC100116856	26.125	27.75	53.875	0.484919	23.3333	25.0833	48.4167	0.481928	1	1
LOC100116858	31.95	24.75	56.7	0.563492	30.2083	22.3333	52.5417	0.574941	1	1
LOC100116861	180.96	167.49	348.45	0.519328	164.84	149	313.84	0.525236	0.8761	1
LOC100116863	32.9583	33.5208	66.4792	0.495769	32.3182	31.9697	64.2879	0.50271	1	1
LOC100116866	51.9706	53.6324	105.603	0.492132	46.5833	37.5833	84.1667	0.553465	0.461625	1
LOC100116868	103.33	77.2045	180.534	0.572355	121.598	87.8712	209.47	0.580506	0.917962	1
LOC100116872	27.25	21.125	48.375	0.563307	19.5833	19.8333	39.4167	0.496829	0.664475	1
LOC100116874	51.85	35.15	87	0.595977	38.9667	31.2667	70.2333	0.554817	0.626663	1
LOC100116875	376.75	237.875	614.625	0.612975	356.583	217.167	573.75	0.621496	0.811083	1
LOC100116878	54.3229	56.8229	111.146	0.488754	55.7708	54.7361	110.507	0.504682	0.892779	1
LOC100116880	610.192	647.942	1258.13	0.484998	574.128	570.795	1144.92	0.501456	0.437523	1
LOC100116884	105.212	104.635	209.846	0.501375	77.0667	77.7	154.767	0.497954	1	1
LOC100116887	60.7386	78.5227	139.261	0.436149	54.325	67.7667	122.092	0.444953	0.900409	1
LOC100116888	34.05	18.2	52.25	0.651675	40.9167	22.3167	63.2333	0.647074	1	1
LOC100116889	412.75	1843.38	2256.12	0.182946	410.278	1828.58	2238.86	0.183253	0.96924	1
LOC100116893	240.737	192.276	433.013	0.555957	218.263	172.184	390.447	0.559008	0.944003	1
LOC100116896	88.4048	114.881	203.286	0.434879	83.1167	104.633	187.75	0.442699	0.918662	1
LOC100116897	117.714	102.321	220.036	0.534978	103.548	84.0952	187.643	0.551834	0.764914	1
LOC100116902	1129.88	1161.31	2291.19	0.493139	1269.79	1262.75	2532.54	0.50139	0.56419	1
LOC100116903	37.125	50.5	87.625	0.42368	37.6562	46.5625	84.2188	0.447124	0.877189	1
LOC100116906	21.6667	35.7083	57.375	0.377633	19.2333	24.8333	44.0667	0.43646	0.5402	1
LOC100116908	42.8	47.525	90.325	0.473844	54.2222	57.2407	111.463	0.48646	0.887177	1
LOC100116910	43.4625	45.675	89.1375	0.487589	41.3704	39.6852	81.0556	0.510395	0.877295	1
LOC100116911	26.0357	36.3393	62.375	0.417406	28.0694	35.4444	63.5139	0.441942	0.85724	1
LOC100116917	59.1111	71.1852	130.296	0.453667	64.3333	71.0903	135.424	0.475053	0.805585	1
LOC100116918	81.2895	73.3816	154.671	0.525564	75.9737	63.4912	139.465	0.544751	0.814532	1
LOC100116921	48.5	43.8667	92.3667	0.525081	45.6444	37.0889	82.7333	0.551706	0.878738	1
LOC100116923	38.2222	36.1667	74.3889	0.513816	37.8519	32.0556	69.9074	0.541457	0.86728	1
LOC100116924	265.592	222.842	488.434	0.543762	267.769	215.917	483.685	0.553601	0.796262	1
LOC100116925	45.3056	44.8056	90.1111	0.502774	43.0333	39.6833	82.7167	0.52025	0.878574	1
LOC100116927	68.8125	59.5833	128.396	0.53594	60.6333	52.5333	113.167	0.535788	1	1
LOC100116930	795.083	862.833	1657.92	0.479568	496.222	567.5	1063.72	0.466496	0.503857	1
LOC100116934	63.4207	99.5305	162.951	0.389201	53.961	83.0745	137.035	0.393774	1	1
LOC100116936	30	30.2	60.2	0.498339	25.463	27.5556	53.0185	0.480265	0.852092	1
LOC100116937	61.875	85	146.875	0.421277	36.9167	41.25	78.1667	0.472281	0.481689	1
LOC100116941	27.7778	35.3472	63.125	0.440044	25.0104	28.2708	53.2812	0.469404	0.711361	1
LOC100116942	33.069	36.9483	70.0172	0.472297	38.9946	41.5	80.4946	0.484438	1	1
LOC100116943	40.3824	48.8824	89.2647	0.452389	36.7738	39.7024	76.4762	0.480853	0.755425	1
LOC100116946	666.562	605.688	1272.25	0.523924	624.667	527.667	1152.33	0.542089	0.391844	1
LOC100116949	37.9091	33.1136	71.0227	0.53376	30.7143	30.1429	60.8571	0.504695	0.860424	1
LOC100116950	76.8889	80.6667	157.556	0.488011	78.1667	74.5926	152.759	0.511698	0.732481	1
LOC100116951	49.7812	31.4375	81.2188	0.612928	47.0278	27.25	74.2778	0.633134	0.868038	1
LOC100116955	330.972	147	477.972	0.692451	274	123.648	397.648	0.689051	1	1
LOC100116956	84.0278	55.5	139.528	0.60223	72.3636	63.9848	136.348	0.530726	0.272384	1
LOC100116961	287.125	279.667	566.792	0.506579	243.944	211.417	455.361	0.535716	0.378011	1
LOC100116966	30.9545	30.25	61.2045	0.505756	29.7738	29.7262	59.5	0.5004	1	1
LOC100116970	31.9038	38.6346	70.5385	0.45229	37.1528	41.0278	78.1806	0.475218	0.868497	1
LOC100116971	49.4821	58.1964	107.679	0.459536	43.1429	48.9286	92.0714	0.46858	0.886734	1
LOC100116973	24.65	31.425	56.075	0.43959	29.1429	37.1429	66.2857	0.439655	1	1
LOC100116976	64.4239	92.3804	156.804	0.410855	52.7348	67.8864	120.621	0.437194	0.711996	1
LOC100116984	48.875	46.275	95.15	0.513663	38.4259	39.6111	78.037	0.492406	0.878332	1
LOC100116987	44.25	44.0461	88.2961	0.501155	41.9516	39.4731	81.4247	0.51522	0.878593	1
LOC100116989	46.3707	42.2759	88.6466	0.523096	45.84	40.8067	86.6467	0.529045	1	1
LOC100116993	170.9	221.713	392.613	0.435289	158.035	197.132	355.167	0.44496	0.824697	1
LOC100116995	79.6964	89.869	169.565	0.470004	79.5088	85.0658	164.575	0.483117	0.912516	1
LOC100116996	54.6466	53.5603	108.207	0.505019	61.4792	56.8889	118.368	0.51939	0.893608	1
LOC100116999	31.9062	25	56.9062	0.560681	34.1111	23.4444	57.5556	0.592664	0.705353	1
LOC100117000	43	42.9091	85.9091	0.500529	38.375	36.5208	74.8958	0.512378	1	1
LOC100117001	21.75	25.2917	47.0417	0.462356	20.9667	21.8	42.7667	0.490257	0.831406	1
LOC100117010	59.9904	55.75	115.74	0.518319	53.6481	48.7222	102.37	0.524059	1	1
LOC100117012	35.3056	33.8611	69.1667	0.510442	30.619	31.4762	62.0952	0.493098	0.860701	1
LOC100117013	29	39.1406	68.1406	0.42559	26.5	36.0667	62.5667	0.423548	1	1
LOC100117016	33.069	36.9483	70.0172	0.472297	38.9946	41.5	80.4946	0.484438	1	1
LOC100117018	432.274	474.75	907.024	0.476585	416.683	389.77	806.452	0.516686	0.0999098	1
LOC100117019	28.75	33	61.75	0.465587	22.7667	30.6	53.3667	0.426608	0.709071	1
LOC100117020	28.4583	32.0417	60.5	0.470386	24.8056	24.5833	49.3889	0.50225	0.846608	1
LOC100117021	1448	1553.88	3001.88	0.482365	1950.83	1931.06	3881.89	0.502547	0.103379	1
LOC100117022	37.9091	33.1136	71.0227	0.53376	30.7143	30.1429	60.8571	0.504695	0.860424	1
LOC100117024	250.031	235.406	485.438	0.515064	203.625	175.5	379.125	0.537092	0.537108	1
LOC100117025	103.058	84.7019	187.76	0.548881	93.3086	72.7469	166.056	0.561912	0.830353	1
LOC100117027	183.575	173.2	356.775	0.51454	124.796	125.593	250.389	0.49841	0.741136	1
LOC100117028	33.2	36.025	69.225	0.479596	27.3125	24.4375	51.75	0.527778	0.712077	1
LOC100117029	16.6071	33.7857	50.3929	0.329554	20.5	36.375	56.875	0.36044	0.837535	1
LOC100117035	38.3654	32.5	70.8654	0.541384	51.6852	43.9444	95.6296	0.540473	1	1
LOC100117041	35.8462	37.6923	73.5385	0.487448	29.5119	31.7143	61.2262	0.482014	1	1
LOC100117045	168.75	153.292	322.042	0.524001	187.9	172.367	360.267	0.521558	1	1
LOC100117049	1659.17	1795.83	3455	0.480222	1689.11	1667.56	3356.67	0.503211	0.0586864	1
LOC100117050	38.9808	33.1731	72.1538	0.540245	34.7667	26.9333	61.7	0.563479	0.728413	1
LOC100117051	164.773	157.023	321.795	0.512042	159.798	153.982	313.781	0.509267	1	1
LOC100117052	102.306	97.625	199.931	0.511705	104.353	95.4608	199.814	0.522251	0.920113	1
LOC100117054	39.2321	48.0893	87.3214	0.449284	42.1429	45.3452	87.4881	0.481698	0.761264	1
LOC100117055	69.7708	81.8229	151.594	0.460249	69.1587	75.754	144.913	0.477244	0.815254	1
LOC100117057	79.3929	76.5179	155.911	0.50922	66.2179	61.9615	128.179	0.516603	0.904969	1
LOC100117058	1350.12	1362.28	2712.4	0.49776	1474.47	1417.8	2892.27	0.509796	0.377676	1
LOC100117060	246.656	293.125	539.781	0.456956	290.167	306.19	596.357	0.486565	0.312241	1
LOC100117068	22.8125	30.2656	53.0781	0.429791	24.5625	31.6875	56.25	0.436667	1	1
LOC100117070	36.4444	32.2222	68.6667	0.530744	33.2778	29.6	62.8778	0.529245	1	1
LOC100117071	30.12	31.89	62.01	0.485728	33.0667	31.04	64.1067	0.515807	0.858664	1
LOC100117077	139.417	165.433	304.85	0.457329	123.233	131.444	254.678	0.483879	0.551491	1
LOC100117078	4.625	51.625	56.25	0.0822222	5.83333	50.25	56.0833	0.104012	1	1
LOC100117083	39.5952	29.9167	69.5119	0.569618	38.125	25.8083	63.9333	0.596324	0.859129	1
LOC100117084	500.091	504.045	1004.14	0.498031	588.939	588.061	1177	0.500373	0.931563	1
LOC100117086	54.5	58.35	112.85	0.482942	69.0833	59.5625	128.646	0.537004	0.437635	1
LOC100117088	50.1023	45.2841	95.3864	0.525256	39.6364	34.4621	74.0985	0.534915	1	1
LOC100117091	37.3667	35.25	72.6167	0.514574	36.5139	35.0139	71.5278	0.510485	1	1
LOC100117092	114.975	103.725	218.7	0.52572	136.148	108.963	245.111	0.555455	0.512933	1
LOC100117093	158.425	87.575	246	0.644004	161.722	81.7407	243.463	0.664258	0.703032	1
LOC100117094	26.75	44.9583	71.7083	0.373039	23.0833	34.0417	57.125	0.404085	0.718389	1
LOC100117097	119.25	92.8438	212.094	0.562251	73.5417	58.2083	131.75	0.558191	0.91122	1
LOC100117102	137.85	130.65	268.5	0.513408	139.102	125.583	264.685	0.525537	0.794589	1
LOC100117103	40.0278	37.0556	77.0833	0.519279	39.8611	32.4444	72.3056	0.551287	0.743819	1
LOC100117105	30.675	29.075	59.75	0.513389	27.6042	28.6667	56.2708	0.490559	1	1
LOC100117106	47.9	56.85	104.75	0.457279	50.375	64.3333	114.708	0.439157	0.891308	1
LOC100117107	63.125	56.25	119.375	0.528796	59.6111	50.1667	109.778	0.543016	0.894699	1
LOC100117108	57.2083	65.125	122.333	0.467643	62.9583	65.4479	128.406	0.490306	0.799963	1
LOC100117110	30.1429	28.6071	58.75	0.51307	25.1389	24.5	49.6389	0.506435	1	1
LOC100117113	48.4605	38.2763	86.7368	0.558708	42.0351	35.5	77.5351	0.542143	0.876142	1
LOC100117115	23.4773	30.9545	54.4318	0.431315	24.1667	33.2619	57.4286	0.420813	1	1
LOC100117118	29.2	45.9	75.1	0.388815	40.7	67.6667	108.367	0.375577	0.876597	1
LOC100117119	189.893	126.214	316.107	0.600723	163.381	95.7143	259.095	0.630583	0.490226	1
LOC100117124	230.728	232.853	463.581	0.497708	217.275	205.093	422.368	0.51442	0.637849	1
LOC100117129	34.6786	38.1786	72.8571	0.47598	33.8	32.8333	66.6333	0.507254	0.733535	1
LOC100117132	29.5312	27.4375	56.9688	0.518376	28.8667	23.0667	51.9333	0.555841	0.846648	1
LOC100117136	17.5357	40.5357	58.0714	0.301968	15.2917	31.3333	46.625	0.327971	0.831779	1
LOC100117139	58.8977	57.2955	116.193	0.506895	65.8519	57.8241	123.676	0.532455	0.697453	1
LOC100117144	21.8571	22.9286	44.7857	0.488038	23.5278	24.4722	48	0.490162	1	1
LOC100117151	28.4886	28.9091	57.3977	0.496337	29.5882	28.9412	58.5294	0.505528	1	1
LOC100117153	59.25	51.2059	110.456	0.536413	48.8519	40.4167	89.2685	0.547246	1	1
LOC100117161	80.125	53.9643	134.089	0.59755	71.8333	43.8205	115.654	0.621106	0.7938	1
LOC100117164	95.2143	58.6786	153.893	0.618705	65.8444	45.1111	110.956	0.593431	0.701004	1
LOC100117166	25	26.625	51.625	0.484262	31.0556	33.1667	64.2222	0.483564	1	1
LOC100117167	31.3636	33.2727	64.6364	0.485232	28.3667	31.5667	59.9333	0.473304	1	1
LOC100117168	51.8875	59.1417	111.029	0.467332	60.5278	64.3924	124.92	0.484532	0.793877	1
LOC100117170	87.2407	80.6019	167.843	0.519777	91.9691	78.7099	170.679	0.538843	0.827	1
LOC100117174	50.25	57.375	107.625	0.466899	42.4167	38.5833	81	0.523663	0.462439	1
LOC100117175	87.1667	110.125	197.292	0.441816	78.75	97.9444	176.694	0.445685	1	1
LOC100117176	40.4516	44.5726	85.0242	0.475766	48.6556	49.95	98.6056	0.493436	0.881666	1
LOC100117180	236.389	132.375	368.764	0.64103	141.979	86.4167	228.396	0.621636	0.661604	1
LOC100117183	100.12	92.6	192.72	0.51951	99.4533	83.1867	182.64	0.544532	0.679194	1
LOC100117184	27.1667	32.9306	60.0972	0.452045	30.4103	34.7308	65.141	0.466837	1	1
LOC100117185	25.2917	21.4167	46.7083	0.541481	25.4167	21.4167	46.8333	0.542705	1	1
LOC100117186	71.275	55.325	126.6	0.562994	70.3519	51.9815	122.333	0.575083	0.897746	1
LOC100117187	32.3304	43.2589	75.5893	0.427711	29.3958	36.6875	66.0833	0.44483	0.865187	1
LOC100117190	35.4167	28.2778	63.6944	0.55604	27.7143	22.0714	49.7857	0.556671	1	1
LOC100117192	30	33.7333	63.7333	0.470711	41.7381	37.8571	79.5952	0.524379	0.613048	1
LOC100117195	1058.65	714.3	1772.95	0.597112	943.208	598.375	1541.58	0.611844	0.392819	1
LOC100117202	31.5	24.1324	55.6324	0.566217	27.3846	21.2949	48.6795	0.562549	1	1
LOC100117209	103.375	104.438	207.812	0.497444	108.097	102.375	210.472	0.513594	0.769203	1
LOC100117211	43.0357	61.7857	104.821	0.410562	42.0714	51.2857	93.3571	0.45065	0.665895	1
LOC100117212	33.0938	37.875	70.9688	0.466314	30.119	28	58.119	0.51823	0.722672	1
LOC100117213	74.1875	85.4375	159.625	0.464761	67.3095	78.7619	146.071	0.460799	1	1
LOC100117218	55.3553	75.0263	130.382	0.424564	36.4479	41.9792	78.4271	0.464736	0.564275	1
LOC100117219	21.5	28.5	50	0.43	25.2222	31.4444	56.6667	0.445098	1	1
LOC100117222	50.8833	66.8333	117.717	0.432253	48.625	61.375	110	0.442045	0.893891	1
LOC100117224	74.3409	58.75	133.091	0.558572	67.4242	46.8333	114.258	0.590107	0.697427	1
LOC100117225	96.1538	86.0385	182.192	0.52776	95.7	76.2333	171.933	0.556611	0.669121	1
LOC100117227	28.4352	30.6574	59.0926	0.481197	27.7366	27.3333	55.0699	0.503661	1	1
LOC100117234	189.333	144.833	334.167	0.566584	187.833	134.111	321.944	0.583434	0.751699	1
LOC100117237	143.076	129.951	273.028	0.524036	148.486	122.935	271.421	0.547069	0.606444	1
LOC100117238	52.4375	55.3125	107.75	0.486659	56.5556	61.2222	117.778	0.480189	1	1
LOC100117244	31.8158	26.3947	58.2105	0.546564	32.3333	23.425	55.7583	0.579883	0.707296	1
LOC100117246	48	47.3889	95.3889	0.503203	44.0952	43.5238	87.619	0.503261	1	1
LOC100117248	32.5417	32.9583	65.5	0.496819	29.6333	30.0333	59.6667	0.496648	1	1
LOC100117251	81.125	84.5	165.625	0.489811	61.4167	63.5	124.917	0.491661	1	1
LOC100117253	32	26.875	58.875	0.543524	31.7222	25.0556	56.7778	0.558708	1	1
LOC100117257	60.375	63.4062	123.781	0.487756	51.9375	50.7917	102.729	0.505577	0.893228	1
LOC100117258	71.4808	72.3462	143.827	0.496992	69.6154	65.5641	135.179	0.514985	0.810288	1
LOC100117259	26.6667	30.5	57.1667	0.466472	22.5417	22.625	45.1667	0.499077	0.840536	1
LOC100117261	30.4773	23.1364	53.6136	0.568461	34.0833	23.9167	58	0.587644	0.847047	1
LOC100117262	43.4091	50.2955	93.7045	0.463255	44.2593	47.6296	91.8889	0.481661	0.882662	1
LOC100117263	41.7778	39.0417	80.8194	0.516927	39.0938	31.4479	70.5417	0.554194	0.624912	1
LOC100117268	24.15	29.875	54.025	0.447015	21.2857	29.119	50.4048	0.422296	0.842906	1
LOC100117269	22.5	30.7667	53.2667	0.422403	22.6667	32.4167	55.0833	0.411498	1	1
LOC100117276	305.833	378.75	684.583	0.446744	264.759	316.315	581.074	0.455638	0.776763	1
LOC100117277	86.3333	95.9583	182.292	0.4736	97.1	84.3667	181.467	0.535084	0.293139	1
LOC100117279	28.4167	27.6667	56.0833	0.506686	23.5833	22.75	46.3333	0.508993	1	1
LOC100117280	17.9286	26.8214	44.75	0.400638	19.9167	28.375	48.2917	0.412425	1	1
LOC100117281	30.5833	28.9167	59.5	0.514006	23.5	21.625	45.125	0.520776	1	1
LOC100117286	82.2	96.025	178.225	0.461215	83.8	87.7333	171.533	0.488535	0.667675	1
LOC100117290	132.384	149.218	281.602	0.470111	127.538	136.208	263.745	0.483564	0.796815	1
LOC100117294	18	20.8333	38.8333	0.463519	21.7222	25.6111	47.3333	0.45892	1	1
LOC100117297	51.0147	41.5074	92.5221	0.551379	48.2099	37.5309	85.7407	0.562275	1	1
LOC100117304	1680.5	2308.12	3988.62	0.421323	1031.58	1380.83	2412.42	0.427614	0.620007	1
LOC100117305	129.125	139.646	268.771	0.480428	128.014	130.083	258.097	0.495991	0.793572	1
LOC100117320	27.45	30.3	57.75	0.475325	24.9167	22.4167	47.3333	0.526408	0.69376	1
LOC100117322	33.1389	38.5833	71.7222	0.462045	31.8571	32.9524	64.8095	0.49155	0.862602	1
LOC100117323	28.7969	29.4844	58.2812	0.494102	26.2361	25.9444	52.1806	0.502795	1	1
LOC100117328	24.0625	25.1875	49.25	0.488579	21.1111	24.9444	46.0556	0.458384	0.839275	1
LOC100117333	82.5294	87.8235	170.353	0.484461	79.0778	70.4333	149.511	0.528909	0.433726	1
LOC100117334	64.4028	64.4444	128.847	0.499838	60.9872	55.5	116.487	0.523553	0.797448	1
LOC100117336	173.407	175.305	348.712	0.497278	171.249	159.706	330.955	0.517438	0.591493	1
LOC100117338	97.4545	110.614	208.068	0.468378	90.75	95.5909	186.341	0.487011	0.761592	1
LOC100117339	46.25	41.625	87.875	0.526316	43.2083	37.5521	80.7604	0.535019	1	1
LOC100117342	52.575	46.2125	98.7875	0.532203	52.7745	45.8529	98.6275	0.535089	1	1
LOC100117343	78.0312	96.1562	174.188	0.447973	64.6458	75.0625	139.708	0.46272	0.909072	1
LOC100117346	97.3333	195.083	292.417	0.332858	64.7407	188.759	253.5	0.255388	0.0484507	1
LOC100117352	34.5312	35.2188	69.75	0.495072	34.4722	29.8333	64.3056	0.536069	0.605684	1
LOC100117356	27.45	30.3	57.75	0.475325	24.9167	22.4167	47.3333	0.526408	0.69376	1
LOC100117357	32.3779	39.8895	72.2674	0.448029	40.4829	45.0726	85.5556	0.473177	0.872326	1
LOC100117358	32.8438	31.5938	64.4375	0.509699	31.5385	33.2564	64.7949	0.486743	0.859777	1
LOC100117360	99.8333	108.917	208.75	0.478244	81.8889	78.2778	160.167	0.511273	0.59834	1
LOC100117365	266.125	267.3	533.425	0.498899	202.303	198.167	400.47	0.505164	0.894771	1
LOC100117366	28.8382	34.1029	62.9412	0.458178	25.5128	26.4487	51.9615	0.490994	0.708505	1
LOC100117370	188.596	209.365	397.962	0.473905	213.54	237.06	450.6	0.473901	1	1
LOC100117372	79.625	76.25	155.875	0.510826	72.3167	67.4667	139.783	0.517348	0.907386	1
LOC100117375	28.6364	29.9545	58.5909	0.488751	24.381	26.2619	50.6429	0.481429	1	1
LOC100117376	24.0441	25.5	49.5441	0.485307	34.7018	30.0263	64.7281	0.536116	0.706748	1
LOC100117378	88.0714	118.298	206.369	0.426767	90.1349	118.183	208.317	0.432681	0.921224	1
LOC100117379	29.75	32.1827	61.9327	0.48036	29.0714	25.5952	54.6667	0.531794	0.576771	1
LOC100117386	29.25	28.35	57.6	0.507812	21.7778	26.4444	48.2222	0.451613	0.559418	1
LOC100117388	57.9	55.55	113.45	0.510357	52.6333	49.6667	102.3	0.5145	1	1
LOC100117389	32.8438	31.5938	64.4375	0.509699	31.5385	33.2564	64.7949	0.486743	0.859777	1
LOC100117390	41.3974	47.9295	89.3269	0.463437	48.3333	50.9143	99.2476	0.486997	0.770356	1
LOC100117393	40.8235	46.0588	86.8824	0.469871	37	37.9216	74.9216	0.49385	0.751253	1
LOC100117395	50.2125	43.275	93.4875	0.537104	43.4634	35.6545	79.1179	0.54935	0.878605	1
LOC100117396	32.25	25.3333	57.5833	0.560058	38.1296	26.3148	64.4444	0.591667	0.853809	1
LOC100117397	62.4107	72.3214	134.732	0.463221	59.7179	69.0897	128.808	0.463621	1	1
LOC100117398	72.8571	84.0893	156.946	0.464217	60.5833	67.8095	128.393	0.471859	0.904829	1
LOC100117399	17.875	43.625	61.5	0.29065	18.8333	38.9167	57.75	0.326118	0.689614	1
LOC100117400	101.444	73.6736	175.118	0.579292	104.611	72.6065	177.218	0.590298	0.913627	1
LOC100117401	146.024	141.524	287.548	0.507825	134.595	126.476	261.071	0.515549	0.931769	1
LOC100117402	28.375	30.95	59.325	0.478298	26.8889	27.1852	54.0741	0.49726	1	1
LOC100117409	65.2857	87.4643	152.75	0.427402	57.8095	70.6429	128.452	0.450046	0.808569	1
LOC100117412	1121.48	1223.75	2345.23	0.478196	1060.63	1038.13	2098.76	0.505359	0.0761407	1
LOC100117418	144.5	152.375	296.875	0.486737	115.167	109.25	224.417	0.513182	0.595246	1
LOC100117420	50.75	58.1207	108.871	0.466149	46.2099	44.4383	90.6481	0.509772	0.568298	1
LOC100117421	43.75	46.3636	90.1136	0.485498	38.6111	36.5972	75.2083	0.513389	0.754025	1
LOC100117424	57.5833	59.6667	117.25	0.491116	73.9167	61.5	135.417	0.545846	0.446878	1
LOC100117426	225.583	237.183	462.767	0.487467	189.778	182.778	372.556	0.509395	0.531	1
LOC100117427	28.4615	36.2692	64.7308	0.439691	28.9103	33.8333	62.7436	0.460768	0.858289	1
LOC100117429	72.8333	68.2778	141.111	0.516142	69.6481	55.5926	125.241	0.556114	0.537294	1
LOC100117435	62.4107	72.3214	134.732	0.463221	59.7179	69.0897	128.808	0.463621	1	1
LOC100117440	23.5833	26.4167	50	0.471667	22.9167	23.5	46.4167	0.493716	1	1
LOC100117441	112.312	84.6562	196.969	0.570205	99.381	75.2857	174.667	0.568975	1	1
LOC100117442	32.3478	35.8261	68.1739	0.47449	33.2063	29.6825	62.8889	0.528016	0.59852	1
LOC100117444	32.625	23.125	55.75	0.585202	25	19.5	44.5	0.561798	1	1
LOC100117445	65.2222	86.8611	152.083	0.428858	47.4815	60.8889	108.37	0.438141	0.899228	1
LOC100117450	43.475	41	84.475	0.514649	33.4333	28.8167	62.25	0.537082	0.739622	1
LOC100117452	205.656	37.4062	243.062	0.846104	154.771	22.6667	177.438	0.872255	0.477838	1
LOC100117454	36.9348	40.337	77.2717	0.477986	38.9238	35.2143	74.1381	0.525018	0.624331	1
LOC100117455	87.75	86.75	174.5	0.502865	87.7222	85.4444	173.167	0.506577	1	1
LOC100117456	21.0714	24.7857	45.8571	0.459502	22.3333	27.5833	49.9167	0.447412	1	1
LOC100117457	314.736	283.889	598.625	0.525765	277.5	230.254	507.754	0.546524	0.505963	1
LOC100117460	52.8854	59.0104	111.896	0.472631	43.3125	47.1667	90.4792	0.478701	1	1
LOC100117462	14.625	25.25	39.875	0.366771	20.2778	27.5556	47.8333	0.423926	0.658341	1
LOC100117464	75.375	76.0625	151.438	0.49773	65.9222	58.1444	124.067	0.531345	0.628309	1
LOC100117467	28.7143	29.4405	58.1548	0.493756	35.9286	32.3333	68.2619	0.526334	0.857098	1
LOC100117468	170.703	165.391	336.094	0.507903	168.812	144.542	313.354	0.538727	0.432358	1
LOC100117474	40.4375	44.5625	85	0.475735	38.75	35.8333	74.5833	0.519553	0.632591	1
LOC100117475	46.25	47.7321	93.9821	0.492115	37.7222	41.2	78.9222	0.477967	0.8781	1
LOC100117482	19.2188	27.7188	46.9375	0.409454	21.6	25.3333	46.9333	0.460227	0.83359	1
LOC100117484	314.067	303.167	617.233	0.50883	307.767	279.433	587.2	0.524126	0.604092	1
LOC100117485	59.2143	56.1786	115.393	0.513154	62.3	53.5333	115.833	0.537842	0.791765	1
LOC100117489	49.25	44.625	93.875	0.524634	37.3333	36.75	74.0833	0.503937	0.87592	1
LOC100117492	23.2353	33.8824	57.1176	0.406797	21.3182	30.0909	51.4091	0.414677	1	1
LOC100117496	20.0625	22	42.0625	0.476969	14	23.1667	37.1667	0.376682	0.495162	1
LOC100117499	53.4352	47.8333	101.269	0.527658	49.8472	43.3333	93.1806	0.534953	1	1
LOC100117500	682.125	726.375	1408.5	0.484292	692.042	640.667	1332.71	0.519275	0.0666877	1
LOC100117505	59.5	56.1875	115.688	0.514317	42.9583	36.75	79.7083	0.538944	0.770107	1
LOC100117506	35.0625	22.4375	57.5	0.609783	32	22.75	54.75	0.584475	0.848057	1
LOC100117507	26.4286	37.2857	63.7143	0.414798	21.8889	30.3519	52.2407	0.419	1	1
LOC100117510	125.3	151.25	276.55	0.453083	116.167	124.733	240.9	0.482219	0.535902	1
LOC100117516	75.2955	54.9773	130.273	0.577983	64.4545	46.0606	110.515	0.583219	1	1
LOC100117522	58.7105	64.3816	123.092	0.476964	53.9868	55.7456	109.732	0.491986	0.894917	1
LOC100117524	72.6875	76.9167	149.604	0.485865	95.6429	84.0714	179.714	0.532194	0.438635	1
LOC100117525	70.8333	81.1667	152	0.466009	65.4167	72.5	137.917	0.47432	0.906043	1
LOC100117527	25.9615	22.6346	48.5962	0.53423	28.9444	24.9352	53.8796	0.537206	1	1
LOC100117529	47.625	35.6875	83.3125	0.571643	61.25	41.2222	102.472	0.597723	0.764697	1
LOC100117530	33.3333	40.25	73.5833	0.453001	34.4103	36.6795	71.0897	0.48404	0.738829	1
LOC100117535	241.25	245.429	486.679	0.495707	219.81	215.012	434.821	0.505517	0.842956	1
LOC100117537	186.375	183.641	370.016	0.503695	175.271	173.458	348.729	0.502599	1	1
LOC100117539	31.3571	23.2143	54.5714	0.574607	30.6061	25.9394	56.5455	0.541265	0.847667	1
LOC100117545	35.0526	36.2763	71.3289	0.491422	31.4778	33.1	64.5778	0.48744	1	1
LOC100117548	60.25	74.25	134.5	0.447955	77.8939	91.4394	169.333	0.460004	0.90754	1
LOC100117550	1175.83	1131.92	2307.75	0.509515	1077.94	989.889	2067.83	0.521292	0.448679	1
LOC100117553	34.4722	47.3796	81.8519	0.421154	42.7014	52.0694	94.7708	0.450575	0.760985	1
LOC100117554	51.7571	55.4714	107.229	0.482681	45.463	46.5509	92.0139	0.494088	0.886919	1
LOC100117556	40.1667	44.1944	84.3611	0.476128	34.4048	35.8333	70.2381	0.489831	0.871862	1
LOC100117558	154.364	168.364	322.727	0.47831	151.242	165.591	316.833	0.477356	1	1
LOC100117559	24.8167	33.7	58.5167	0.424096	25.6875	31.875	57.5625	0.446254	0.85041	1
LOC100117560	22.7083	23.625	46.3333	0.490108	23.8333	24.0333	47.8667	0.497911	1	1
LOC100117562	33.3	36.3	69.6	0.478448	37.0556	36.9444	74	0.500751	0.74047	1
LOC100117564	154.625	177.812	332.438	0.465125	127.5	135.333	262.833	0.485098	0.678986	1
LOC100117567	31.7206	35.2353	66.9559	0.473754	28.5333	30.3667	58.9	0.484437	1	1
LOC100117569	29.0417	37.875	66.9167	0.433998	29.9545	34.4545	64.4091	0.465067	0.860483	1
LOC100117571	127.818	151	278.818	0.458428	112.212	128.561	240.773	0.46605	0.859841	1
LOC100117577	78	70.375	148.375	0.525695	73.8333	58	131.833	0.560051	0.631856	1
LOC100117578	37.3571	31.2321	68.5893	0.54465	36.5972	27.3611	63.9583	0.572204	0.86047	1
LOC100117579	30.125	56.9167	87.0417	0.346099	24.1429	38.4286	62.5714	0.385845	0.729622	1
LOC100117580	65.4	66.275	131.675	0.496677	52.1833	50.3167	102.5	0.509106	0.895157	1
LOC100117582	98.4688	93.9219	192.391	0.511817	96.8095	82.9286	179.738	0.538614	0.676582	1
LOC100117584	27.9091	52.0227	79.9318	0.349161	22.9889	49.7444	72.7333	0.316071	0.729104	1
LOC100117585	271.9	292.95	564.85	0.481367	238.967	239.733	478.7	0.499199	0.575974	1
LOC100117587	16.7778	30.0278	46.8056	0.358457	16.2667	28.3	44.5667	0.364996	1	1
LOC100117590	56.8333	59.0833	115.917	0.490295	44.5833	46.1667	90.75	0.491276	1	1
LOC100117600	37.625	60.75	98.375	0.382465	36.6905	55.4048	92.0952	0.398397	0.881625	1
LOC100117602	28.35	42.05	70.4	0.402699	28.3	37.0667	65.3667	0.432942	0.730152	1
LOC100117603	115.143	110.857	226	0.509482	105.488	97.7976	203.286	0.518915	0.922772	1
LOC100117604	76.5909	70.3182	146.909	0.521349	46.3958	40.2917	86.6875	0.535208	0.891994	1
LOC100117605	32.375	40.375	72.75	0.445017	24.75	32.1667	56.9167	0.434846	1	1
LOC100117607	31.2292	22	53.2292	0.586693	30.6852	21.3148	52	0.5901	1	1
LOC100117610	40.1136	42.5455	82.6591	0.48529	34.375	32.6875	67.0625	0.512582	0.868733	1
LOC100117616	42.1389	19.7778	61.9167	0.680574	57.15	26.7	83.85	0.681574	1	1
LOC100117621	56.0938	80.9688	137.062	0.409257	42.3889	54.6296	97.0185	0.436915	0.787355	1
LOC100117624	23.5208	23.6458	47.1667	0.498675	29.4242	27.1364	56.5606	0.520225	1	1
LOC100117626	73.6786	43.3929	117.071	0.629347	64.3939	32.8636	97.2576	0.662097	0.665302	1
LOC100117630	52.9815	51.1019	104.083	0.509029	76.0507	69.9638	146.014	0.520844	0.797333	1
LOC100117638	42.8088	41	83.8088	0.510791	42.2917	38.4479	80.7396	0.523803	0.875817	1
LOC100117640	58.2794	51.6471	109.926	0.530167	51.8627	45.6471	97.5098	0.531872	1	1
LOC100117642	44.8125	51.3036	96.1161	0.466233	39.52	45.3333	84.8533	0.465745	1	1
LOC100117644	110.034	122.216	232.25	0.473774	88.9773	89.3561	178.333	0.498938	0.689853	1
LOC100117647	27.1	49.15	76.25	0.35541	11.8333	48.4167	60.25	0.196404	0.0349713	1
LOC100117650	47.75	51.9271	99.6771	0.479047	50.9792	46.6389	97.6181	0.522231	0.66673	1
LOC100117651	112.338	102.059	214.397	0.523973	85.0833	64.125	149.208	0.570232	0.39311	1
LOC100117653	63.5312	92.4062	155.938	0.407415	56.0833	90.7917	146.875	0.381844	0.724133	1
LOC100117655	22.9464	30.875	53.8214	0.426344	21.6667	31.3	52.9667	0.409062	1	1
LOC100117661	66.5625	53.8333	120.396	0.552864	60.375	48.6944	109.069	0.553546	1	1
LOC100117669	31.0278	24.0139	55.0417	0.563714	31.5152	23.0758	54.5909	0.577297	1	1
LOC100117671	157.75	144.062	301.812	0.522676	131.167	111.5	242.667	0.540522	0.66602	1
LOC100117679	49.4955	50.9818	100.477	0.492603	49.9135	47.1571	97.0705	0.514198	0.886428	1
LOC100117680	109.75	104.4	214.15	0.512491	103.85	87.0667	190.917	0.543955	0.550483	1
LOC100117682	31.9792	35.5417	67.5208	0.473619	23.6905	31.2857	54.9762	0.430922	0.713219	1
LOC100117683	23.7	20.85	44.55	0.531987	27.6667	20.2222	47.8889	0.577726	0.832183	1
LOC100117684	70.1364	57.0455	127.182	0.551465	61.1944	47.4722	108.667	0.563139	0.895366	1
LOC100117685	401.464	374.714	776.179	0.517232	422.905	369.905	792.81	0.533425	0.54375	1
LOC100117689	38.7375	40.5875	79.325	0.488339	35.2549	36.1176	71.3725	0.493956	1	1
LOC100117691	42.775	45.4375	88.2125	0.484909	39.4412	41.0882	80.5294	0.489774	1	1
LOC100117696	28.8333	22.4167	51.25	0.562602	23.6667	19.5	43.1667	0.548263	1	1
LOC100117698	42.03	38.64	80.67	0.521012	42.3333	39.975	82.3083	0.514326	1	1
LOC100117701	44.5	45.625	90.125	0.493759	47.7917	38.5417	86.3333	0.553571	0.452191	1
LOC100117712	32.0938	35.5781	67.6719	0.474255	31.6154	33.2564	64.8718	0.487352	1	1
LOC100117715	2667.88	3097.19	5765.06	0.462766	2473.67	2780.92	5254.58	0.470764	0.400274	1
LOC100117718	35.0192	31.5577	66.5769	0.525997	36.2292	29.0625	65.2917	0.554882	0.861328	1
LOC100117720	30.2	34	64.2	0.470405	28.875	26.9167	55.7917	0.51755	0.711889	1
LOC100117721	61.7639	63.5972	125.361	0.492688	59.5463	54.8796	114.426	0.520392	0.696935	1
LOC100117722	70.7917	39.4861	110.278	0.64194	63.0926	37.8981	100.991	0.624736	0.886217	1
LOC100117725	33.4537	37.787	71.2407	0.469587	34.3148	32.8241	67.1389	0.511102	0.731613	1
LOC100117727	47.3056	47	94.3056	0.50162	40.9074	40.2593	81.1667	0.503993	1	1
LOC100117728	92.8875	88.9875	181.875	0.510722	95.402	83.1471	178.549	0.534318	0.673751	1
LOC100117729	101.393	106.973	208.366	0.486609	98.4074	98.6296	197.037	0.499436	0.842275	1
LOC100117731	75.2667	63.7	138.967	0.541617	69.8222	59.7111	129.533	0.539029	1	1
LOC100117732	71.5938	71.2812	142.875	0.501094	59.5	62.7708	122.271	0.486625	0.901671	1
LOC100117736	65.3448	68.1379	133.483	0.489538	62.3571	59.0536	121.411	0.513605	0.801673	1
LOC100117738	44.4079	45.9868	90.3947	0.491266	44.9271	43.8229	88.75	0.506221	1	1
LOC100117740	57.6333	62.9667	120.6	0.477888	59.881	57.1548	117.036	0.511647	0.696208	1
LOC100117741	95.5	61.5625	157.062	0.608038	94.625	59.7917	154.417	0.61279	1	1
LOC100117742	103.5	96.5	200	0.5175	91.4667	75.7444	167.211	0.547013	0.598959	1
LOC100117745	31	34.5625	65.5625	0.472831	26.9889	30.9111	57.9	0.466129	1	1
LOC100117748	64.5	55.4808	119.981	0.537586	57.5139	43.2639	100.778	0.5707	0.683196	1
LOC100117750	30.1667	35.3333	65.5	0.46056	27.8667	29.2667	57.1333	0.487748	0.856545	1
LOC100117751	81.1	75.9	157	0.516561	66.2	59.7667	125.967	0.525536	0.904802	1
LOC100117752	514.062	529.578	1043.64	0.492567	577.295	558.615	1135.91	0.508222	0.49254	1
LOC100117755	24.8125	27.625	52.4375	0.473182	22.5833	22.3333	44.9167	0.502783	0.838298	1
LOC100117756	24.8125	26.1562	50.9688	0.486818	28.2083	27.7917	56	0.50372	0.845855	1
LOC100117758	42.9423	38.4231	81.3654	0.527771	41.1667	29.8333	71	0.579812	0.511703	1
LOC100117764	679.423	712.346	1391.77	0.488172	628.744	607.436	1236.18	0.508618	0.309415	1
LOC100117767	25.625	22.125	47.75	0.536649	33.6667	27.0833	60.75	0.554184	1	1
LOC100117768	34.125	39.8333	73.9583	0.461408	29.6	36.4667	66.0667	0.448032	0.865008	1
LOC100117771	40.8462	56.7692	97.6154	0.41844	35.7949	44.0385	79.8333	0.44837	0.760336	1
LOC100117775	24.4091	27.6705	52.0795	0.468689	25.5088	26.7193	52.2281	0.488411	1	1
LOC100117777	115.706	112.647	228.353	0.506698	109.461	115.922	225.382	0.485667	0.706723	1
LOC100117784	40.4667	33.65	74.1167	0.545986	36	33.7121	69.7121	0.516409	0.866448	1
LOC100117787	1302.61	1587.36	2889.96	0.450735	1065.48	1362.95	2428.43	0.438751	0.390577	1
LOC100117789	126.125	126.875	253	0.498518	105.417	102.188	207.604	0.507777	0.925318	1
LOC100117790	53	57.8636	110.864	0.478065	50.2708	49.25	99.5208	0.505129	0.782466	1
LOC100117792	2391.58	2523.25	4914.83	0.486605	2413.22	2537.72	4950.94	0.487427	0.935782	1
LOC100117794	33.45	27.6833	61.1333	0.547165	32.7292	28.5208	61.25	0.534354	1	1
LOC100117795	24.1562	37.5312	61.6875	0.391591	24.75	30.0417	54.7917	0.451711	0.704996	1
LOC100117796	25.7857	28.7857	54.5714	0.472513	19.3889	21.8333	41.2222	0.47035	1	1
LOC100117800	36.75	45.5	82.25	0.446809	29.0833	32.25	61.3333	0.474185	0.736361	1
LOC100117801	16.5	31.7292	48.2292	0.342117	18.5278	27.6944	46.2222	0.400841	0.66648	1
LOC100117805	25.7222	87.75	113.472	0.226683	17.6111	58	75.6111	0.232917	1	1
LOC100117806	50.775	66.9375	117.713	0.431348	45.4667	56.6417	102.108	0.445279	0.891133	1
LOC100117808	73.1744	58.7442	131.919	0.554694	79.0684	60.1154	139.184	0.568086	0.902522	1
LOC100117809	186.25	216.865	403.115	0.462027	173.152	198.879	372.03	0.465423	0.942522	1
LOC100117812	151.818	140.182	292	0.519925	149.682	131.465	281.147	0.532398	0.801517	1
LOC100117814	22.2368	32.1842	54.4211	0.408607	23.0694	32.5833	55.6528	0.414525	1	1
LOC100117816	110.536	124.75	235.286	0.469794	96.6667	111.952	208.619	0.463365	0.923966	1
LOC100117821	37.9527	51.7838	89.7365	0.422935	45.5721	60.9234	106.495	0.427925	1	1
LOC100117824	38.6486	32.4392	71.0878	0.543675	41.5938	36.0469	77.6406	0.535721	1	1
LOC100117826	98.8281	73.7656	172.594	0.572605	102.489	67.1556	169.644	0.604139	0.583274	1
LOC100117827	56.7778	36.5	93.2778	0.608696	50.9167	24.7708	75.6875	0.672722	0.418301	1
LOC100117830	23.9375	19.625	43.5625	0.549498	20.75	19.25	40	0.51875	0.825361	1
LOC100117832	25.25	22.8	48.05	0.525494	27.7	22.9333	50.6333	0.54707	1	1
LOC100117836	56.2946	69.6696	125.964	0.44691	75.8205	89.9359	165.756	0.457421	0.905423	1
LOC100117837	221.594	185.062	406.656	0.544917	644.583	446.417	1091	0.590819	0.112047	1
LOC100117839	48	36.8	84.8	0.566038	56.5	38.3889	94.8889	0.595433	0.762608	1
LOC100117840	26.8889	19.9583	46.8472	0.57397	28.0833	20.0556	48.1389	0.583381	1	1
LOC100117841	48.2679	43.1429	91.4107	0.528033	48.8472	41.4028	90.25	0.541243	0.882422	1
LOC100117842	118.898	120.5	239.398	0.496654	120.195	108.089	228.284	0.526514	0.517923	1
LOC100117843	99.6447	88.5921	188.237	0.529358	78.8947	72.6228	151.518	0.520697	0.912727	1
LOC100117847	33.1667	34.8125	67.9792	0.487895	27.7273	28.3939	56.1212	0.49406	1	1
LOC100117850	28.9167	43.7083	72.625	0.398164	27.2667	47.2667	74.5333	0.365832	0.734984	1
LOC100117852	88.45	102.9	191.35	0.462242	73.4	84.4	157.8	0.465146	1	1
LOC100117853	26.55	20	46.55	0.570354	26.9167	20.5417	47.4583	0.567164	1	1
LOC100117857	31	25.375	56.375	0.549889	20.0833	20.5833	40.6667	0.493852	0.680074	1
LOC100117861	54.7333	44.45	99.1833	0.55184	47.0778	38.9111	85.9889	0.547487	1	1
LOC100117871	63.3636	73.1591	136.523	0.464125	53.197	54.8333	108.03	0.492426	0.698112	1
LOC100117873	52.7188	47.8438	100.562	0.524239	46.1667	34.2381	80.4048	0.574178	0.547607	1
LOC100117874	41.7328	34.1121	75.8448	0.550239	37.053	28.447	65.5	0.565695	0.86501	1
LOC100117877	62.7292	54.0417	116.771	0.537199	44.5069	42.6875	87.1944	0.510433	0.776972	1
LOC100117881	147.625	46.625	194.25	0.759974	83.5833	36.25	119.833	0.697497	0.234255	1
LOC100117882	60.1512	54.4302	114.581	0.524964	55.2619	46.0595	101.321	0.545412	0.891091	1
LOC100117895	34.75	28.25	63	0.551587	24	22.4167	46.4167	0.517056	0.846397	1
LOC100117898	99.5132	85.6316	185.145	0.537488	89.3056	69.5833	158.889	0.562063	0.663857	1
LOC100117899	60.1087	74.7826	134.891	0.445608	56.9	67.375	124.275	0.457856	1	1
LOC100117908	101.533	91.0333	192.567	0.527263	87.5111	76.1	163.611	0.534873	0.915255	1
LOC100117911	68.5982	79.875	148.473	0.462024	63.0256	67.6474	130.673	0.482315	0.719429	1
LOC100117913	27.5556	30.8889	58.4444	0.471483	26.7778	28.0556	54.8333	0.488349	1	1
LOC100117916	73.8281	59.5156	133.344	0.553668	60.8452	50.9524	111.798	0.544244	1	1
LOC100117917	53.525	46	99.525	0.537805	44.9	34.4167	79.3167	0.566085	0.761759	1
LOC100117921	618.333	643.5	1261.83	0.490028	646.722	590.5	1237.22	0.522721	0.109356	1
LOC100117923	140.281	54.4375	194.719	0.72043	71.6875	33.3958	105.083	0.682197	0.505524	1
LOC100117924	42.4091	41.5455	83.9545	0.505143	41.3917	41.6583	83.05	0.498395	1	1
LOC100117929	88.6562	86.8438	175.5	0.505164	75.5625	64.2083	139.771	0.540617	0.570741	1
LOC100117931	131.804	195.214	327.018	0.403047	117.514	154.792	272.306	0.431552	0.504679	1
LOC100117932	20.0417	38.9583	59	0.339689	14.8333	28.25	43.0833	0.344294	1	1
LOC100117933	43.2647	56.5294	99.7941	0.43354	33.2179	36.5128	69.7308	0.476374	0.637353	1
LOC100117934	96.2019	75	171.202	0.561921	99.84	73.0867	172.927	0.577355	0.827768	1
LOC100117935	45.1333	59.0833	104.217	0.433072	47.963	57.5	105.463	0.454785	0.889017	1
LOC100117942	24.5	37.25	61.75	0.396761	30.4167	39.1667	69.5833	0.437126	0.722014	1
LOC100117943	62.4917	97.8333	160.325	0.389781	51.3188	78.7464	130.065	0.394562	1	1
LOC100117945	86.3462	100.481	186.827	0.462172	75.0139	85.6389	160.653	0.466932	0.91435	1
LOC100117948	20.25	14	34.25	0.591241	23.8333	15.1667	39	0.611111	1	1
LOC100117950	29.0625	31.125	60.1875	0.482866	33.5417	29.875	63.4167	0.528909	0.717346	1
LOC100117951	225.375	485	710.375	0.317262	133.917	283.75	417.667	0.32063	0.947171	1
LOC100117953	31.5982	33.6786	65.2768	0.484065	30.0238	27.9286	57.9524	0.518077	0.716837	1
LOC100117954	29.45	24.75	54.2	0.543358	26.4333	22.9333	49.3667	0.535449	1	1
LOC100117955	64.5962	67.2885	131.885	0.489793	51.8056	56.2083	108.014	0.479619	0.896619	1
LOC100117956	22.875	28.4167	51.2917	0.445979	22.6667	22.25	44.9167	0.504638	0.679166	1
LOC100117959	62.8611	26.2778	89.1389	0.705204	61.463	22.5741	84.037	0.731379	0.734331	1
LOC100117961	45.15	38.925	84.075	0.537021	58.0952	43.7857	101.881	0.570227	0.765481	1
LOC100117963	33.6429	35.3929	69.0357	0.487325	30.8667	29.3333	60.2	0.512735	0.859506	1
LOC100117966	37.5714	33.0357	70.6071	0.532119	26.9444	24.7778	51.7222	0.520945	1	1
LOC100117970	117.688	125.958	243.646	0.483027	96.2222	99.1806	195.403	0.49243	0.923331	1
LOC100117971	26	24.8333	50.8333	0.511475	21.5833	20	41.5833	0.519038	1	1
LOC100117972	32.1125	37.075	69.1875	0.464137	33.0392	29.7255	62.7647	0.526398	0.485942	1
LOC100117977	67.0294	78.2279	145.257	0.461453	70.1465	69.7727	139.919	0.501336	0.552694	1
LOC100117978	22.5714	32.6429	55.2143	0.408797	23.1667	27.9	51.0667	0.453655	0.692639	1
LOC100117979	75.2917	70.8333	146.125	0.515255	66.4333	58.7667	125.2	0.530618	0.807982	1
LOC100117980	128.3	140.2	268.5	0.47784	107.133	116.433	223.567	0.479201	1	1
LOC100117981	36.7	51.7	88.4	0.415158	40.1333	46.2	86.3333	0.464865	0.541651	1
LOC100117985	53.7976	60.3095	114.107	0.471466	49.125	52.925	102.05	0.481382	0.891088	1
LOC100117986	53.9643	65.5179	119.482	0.451651	57.5128	66.1026	123.615	0.465256	0.897186	1
LOC100117988	64.5	43.6667	108.167	0.596302	54.9167	40.25	95.1667	0.577058	0.77499	1
LOC100117989	288.75	271.125	559.875	0.51574	294.75	274.083	568.833	0.518166	0.952505	1
LOC100117990	128.382	131.676	260.059	0.493667	146.528	139.093	285.62	0.513016	0.731343	1
LOC100117993	50.4643	63.5714	114.036	0.442531	42.9167	51.4722	94.3889	0.454679	1	1
LOC100117996	29.0625	36.1875	65.25	0.445402	26.4286	27.7143	54.1429	0.488127	0.711583	1
LOC100118001	31.75	36.163	67.913	0.46751	35.1146	34.9583	70.0729	0.501115	0.611826	1
LOC100118005	64.8	106.25	171.05	0.378837	43.6944	61.6667	105.361	0.414711	0.610016	1
LOC100118006	75.9323	86.9714	162.904	0.466118	84.6816	93.4738	178.155	0.475325	0.91329	1
LOC100118008	50.5	48.85	99.35	0.508304	41.9	36.1	78	0.537179	0.878937	1
LOC100118018	93.1562	104.75	197.906	0.470709	92.4444	101.083	193.528	0.47768	1	1
LOC100118021	50.875	46.4375	97.3125	0.5228	50.5278	41.9167	92.4444	0.546575	0.769631	1
LOC100118024	97.5714	112.5	210.071	0.464468	86.859	89.0128	175.872	0.493877	0.609276	1
LOC100118026	41.8833	38.05	79.9333	0.523978	44.7222	39.7083	84.4306	0.529692	1	1
LOC100118027	73.5	88.7812	162.281	0.452917	65.0238	75.8571	140.881	0.461551	0.907794	1
LOC100118029	133.586	113.853	247.44	0.539874	142.402	118.977	261.379	0.544811	0.928973	1
LOC100118031	46.8542	43.6042	90.4583	0.517964	40.3333	36.6042	76.9375	0.524235	1	1
LOC100118033	35.1471	38.5515	73.6985	0.476903	39.9483	41.1322	81.0805	0.492699	1	1
LOC100118038	76.5938	62.9688	139.562	0.548813	68.1458	53.0417	121.188	0.562317	0.900536	1
LOC100118043	41.2857	48.5	89.7857	0.459825	39.5952	39.8095	79.4048	0.498651	0.643676	1
LOC100118048	36.0682	42.25	78.3182	0.460534	36	39.5	75.5	0.476821	0.871949	1
LOC100118050	2330.62	2558.38	4889	0.476708	2477.46	2565.08	5042.54	0.491311	0.148206	1
LOC100118051	56.75	68	124.75	0.45491	63.1667	62.1111	125.278	0.504213	0.44743	1
LOC100118054	95.5	107.208	202.708	0.47112	83.0556	90	173.056	0.479936	0.917432	1
LOC100118055	29	30.0833	59.0833	0.490832	24.6905	26.5357	51.2262	0.481989	1	1
LOC100118062	23.6833	29.8833	53.5667	0.442128	24.369	30.381	54.75	0.445097	1	1
LOC100118065	33.8816	35.8816	69.7632	0.485666	30.6667	29.9444	60.6111	0.505958	0.859506	1
LOC100118066	27.7143	30.7857	58.5	0.473748	24.7333	25.4667	50.2	0.492696	1	1
LOC100118067	27.6538	34.3462	62	0.44603	22.7857	28.3571	51.1429	0.445531	1	1
LOC100118068	137.227	131.266	268.494	0.511101	113.191	98.2719	211.463	0.535275	0.645209	1
LOC100118069	23.0833	34.75	57.8333	0.399135	12.3333	38.5	50.8333	0.242623	0.0984556	1
LOC100118070	93.3	116.275	209.575	0.445187	80.037	90.4074	170.444	0.469578	0.67848	1
LOC100118079	81.1364	88.1364	169.273	0.479323	77.1333	76.85	153.983	0.50092	0.737842	1
LOC100118080	46.7667	41.5	88.2667	0.529834	48.2381	35.2024	83.4405	0.578114	0.540242	1
LOC100118081	46.125	49.7188	95.8438	0.481252	36.5556	37.9074	74.463	0.490923	1	1
LOC100118083	38.4833	22.4167	60.9	0.63191	42.9667	19.1	62.0667	0.692266	0.567837	1
LOC100118085	27.4333	34.75	62.1833	0.441169	32.1154	33.9231	66.0385	0.486313	0.596716	1
LOC100118086	79.3214	112.643	191.964	0.413209	70.1905	88.8333	159.024	0.441383	0.588615	1
LOC100118087	2266.58	2233.33	4499.92	0.503695	2128.39	2056	4184.39	0.50865	0.651977	1
LOC100118088	197.454	170.324	367.778	0.536883	179.438	154.58	334.019	0.537211	1	1
LOC100118089	24.3	31.15	55.45	0.438233	22.9333	25.2333	48.1667	0.476125	0.842387	1
LOC100118094	1596.5	1657.88	3254.38	0.49057	1881	1816.29	3697.29	0.508751	0.136102	1
LOC100118098	101.855	98.0526	199.908	0.509511	90.5351	76.8947	167.43	0.540735	0.529087	1
LOC100118104	94.5833	96.0833	190.667	0.496066	86.8333	94.4167	181.25	0.47908	0.755932	1
LOC100118106	317.83	185.216	503.045	0.631811	318.211	171.061	489.272	0.650376	0.551638	1
LOC100118107	69.625	88.3462	157.971	0.440745	63.8733	80.9333	144.807	0.441094	1	1
LOC100118110	64.0357	62.3571	126.393	0.50664	60.625	57.8083	118.433	0.511891	1	1
LOC100118113	180.25	165.275	345.525	0.52167	167.556	166.13	333.685	0.502137	0.644809	1
LOC100118115	16.8889	37.8611	54.75	0.308473	10.5333	35.2667	45.8	0.229985	0.491758	1
LOC100118119	36.0221	33.5809	69.6029	0.517536	43.8642	38.216	82.0802	0.534406	1	1
LOC100118122	89.9	93.825	183.725	0.489318	87.6167	84.8083	172.425	0.508144	0.749761	1
LOC100118125	90.7321	72.9107	163.643	0.554452	92.5152	76.0455	168.561	0.548854	0.912132	1
LOC100118126	99.4643	57.9018	157.366	0.632057	104.708	57.6488	162.357	0.644926	0.906876	1
LOC100118128	79.6667	100.833	180.5	0.441367	68.6111	77.8889	146.5	0.468335	0.654269	1
LOC100118132	729.062	660.688	1389.75	0.5246	782.958	685.604	1468.56	0.533146	0.679984	1
LOC100118135	49	63.5	112.5	0.435556	58.4583	69.4167	127.875	0.457152	0.795296	1
LOC100118137	42.9375	33.0875	76.025	0.564781	43.2564	31.9615	75.2179	0.575081	0.868958	1
LOC100118143	410.519	209.404	619.923	0.66221	404.985	188.409	593.394	0.682489	0.463116	1
LOC100118146	71.2857	70.1786	141.464	0.503913	75.1333	68.275	143.408	0.523912	0.812356	1
LOC100118152	35.4643	38.25	73.7143	0.481105	33.125	39.75	72.875	0.454545	0.868305	1
LOC100118153	29.8125	25.25	55.0625	0.54143	36.3333	25	61.3333	0.592391	0.578124	1
LOC100118158	20.75	24.1667	44.9167	0.461967	27.2381	27.2381	54.4762	0.5	0.688498	1
LOC100118161	44.8281	37.6406	82.4688	0.543577	39.5238	32.5476	72.0714	0.548398	1	1
LOC100118163	90.9062	83.3438	174.25	0.5217	71.9583	60.0625	132.021	0.545053	0.728885	1
LOC100118164	30.5	44.9375	75.4375	0.404308	31.3889	36.5556	67.9444	0.461979	0.501952	1
LOC100118165	64.6667	61	125.667	0.514589	85.25	62.0833	147.333	0.57862	0.328188	1
LOC100118166	59.4167	56.95	116.367	0.510599	55.8718	53.0769	108.949	0.512827	1	1
LOC100118168	27.5417	26.25	53.7917	0.512006	28.7111	26.1556	54.8667	0.523289	1	1
LOC100118169	25.5417	32.4167	57.9583	0.44069	28.6296	33.8704	62.5	0.458074	0.854772	1
LOC100118170	1817.7	1985.45	3803.15	0.477946	1789.83	1844.27	3634.1	0.492511	0.218623	1
LOC100118172	70.5682	73.7045	144.273	0.48913	58.303	61.2121	119.515	0.48783	1	1
LOC100118174	49.8462	56.6154	106.462	0.468208	49.4	55.7	105.1	0.470029	1	1
LOC100118177	48.4286	38.3393	86.7679	0.55814	45.6212	33.9545	79.5758	0.573305	0.875035	1
LOC100118179	213.474	210.645	424.118	0.503335	434.536	403.381	837.917	0.518591	0.633291	1
LOC100118180	183.944	150.278	334.222	0.550366	198.896	147.208	346.104	0.57467	0.536394	1
LOC100118182	96.2381	81.9524	178.19	0.540086	93.8889	76.5397	170.429	0.550899	0.914207	1
LOC100118184	66.3333	60.9167	127.25	0.521284	57.7063	47.3889	105.095	0.549086	0.790719	1
LOC100118185	24.8125	24.625	49.4375	0.501896	20.5	24.75	45.25	0.453039	0.681826	1
LOC100118195	257.275	261.9	519.175	0.495546	214.4	212.583	426.983	0.502127	0.895936	1
LOC100118196	140.865	118.74	259.606	0.542613	133.295	114.295	247.59	0.53837	0.929096	1
LOC100118197	2095.33	2081	4176.33	0.501716	2146.78	1991	4137.78	0.518824	0.124575	1
LOC100118198	67.2	49.05	116.25	0.578065	63.8	43.4833	107.283	0.594687	0.89159	1
LOC100118200	32.0882	29.3235	61.4118	0.52251	35.1667	30.6444	65.8111	0.534358	1	1
LOC100118201	36.5833	42.4167	79	0.46308	28	29.5	57.5	0.486957	0.861581	1
LOC100118205	1780.42	1701.67	3482.08	0.511308	1992.61	1825.61	3818.22	0.521869	0.372942	1
LOC100118206	2110.19	2299	4409.19	0.478589	2220.17	2255.92	4476.08	0.496007	0.102165	1
LOC100118208	90.7386	92.3636	183.102	0.495563	81.4091	78.8712	160.28	0.507917	0.828382	1
LOC100118209	51.3571	36.8571	88.2143	0.582186	61.2716	37.8333	99.1049	0.61825	0.652907	1
LOC100118211	27.6111	25.8194	53.4306	0.516766	28.8125	23.7083	52.5208	0.548592	0.844194	1
LOC100118213	52.3676	61.3676	113.735	0.460434	46.25	47.6875	93.9375	0.492349	0.674913	1
LOC100118215	37.4062	45.3281	82.7344	0.452125	37.2917	46.4722	83.7639	0.4452	1	1
LOC100118216	171.714	158.25	329.964	0.520403	173.256	157.628	330.885	0.523616	0.9379	1
LOC100118218	47.5833	48.3333	95.9167	0.49609	44.1333	40.3	84.4333	0.5227	0.765025	1
LOC100118220	77.9167	114.5	192.417	0.404937	72	87.0556	159.056	0.452672	0.385546	1
LOC100118221	36.9643	27.4821	64.4464	0.573566	35.3667	25.8333	61.2	0.577887	1	1
LOC100118222	28.8438	15.25	44.0938	0.654146	29.2083	14.7083	43.9167	0.665085	1	1
LOC100118225	252.65	232.45	485.1	0.52082	240.933	203.133	444.067	0.542561	0.553323	1
LOC100118232	64.0968	72.3065	136.403	0.469907	58.6722	67.5611	126.233	0.464792	1	1
LOC100118234	1044.62	1257	2301.62	0.453864	1054.83	1142.5	2197.33	0.480052	0.0828775	1
LOC100118236	43.8824	80.6029	124.485	0.35251	36.8646	64.3021	101.167	0.364395	0.888857	1
LOC100118237	33.75	43.375	77.125	0.437601	39.8333	41.9167	81.75	0.487258	0.524452	1
LOC100118240	53.3333	66.6667	120	0.444444	38.1875	49.3542	87.5417	0.436221	1	1
LOC100118241	62.5682	67.5682	130.136	0.480789	58.8485	59.2955	118.144	0.498108	0.898435	1
LOC100118242	116	65.6667	181.667	0.638532	119.278	69.5	188.778	0.631842	0.913958	1
LOC100118244	612.688	615.812	1228.5	0.498728	556.208	494.625	1050.83	0.529302	0.152761	1
LOC100118247	13.75	30.4643	44.2143	0.310985	15.6111	35	50.6111	0.308452	1	1
LOC100118248	31.3021	24.7292	56.0312	0.558654	31.3438	22.6771	54.0208	0.580216	0.847892	1
LOC100118249	31.375	17.5	48.875	0.641944	41.25	26	67.25	0.613383	0.845284	1
LOC100118251	30.1471	35.0147	65.1618	0.46265	30.1667	29.3222	59.4889	0.507097	0.719192	1
LOC100118253	654.408	679.566	1333.97	0.49057	658.533	650.458	1308.99	0.503084	0.53358	1
LOC100118256	26.9091	26.6818	53.5909	0.50212	25.0556	26.1296	51.1852	0.489508	1	1
LOC100118263	2299.75	2427.75	4727.5	0.486462	2302.67	2326.5	4629.17	0.497426	0.291568	1
LOC100118264	33.8409	34.2841	68.125	0.496747	33.9286	36.0794	70.0079	0.484639	1	1
LOC100118265	130.023	118.364	248.386	0.52347	102.53	97.6818	200.212	0.512108	0.849087	1
[truncated: 4,378 more rows]

## Sheet: Wilson_ASE_fisherExact_geneID
geneID	GV_ref_avg	GV_alt_avg	GV_total_avg	GV_ratio	VG_ref_avg	VG_alt_avg	VG_total_avg	VG_ratio	sig	FDRp
LOC107981028	858.133	563.033	1421.17	0.603823	1815.93	565.056	2380.99	0.76268	8.61369e-25	6.17085e-21
LOC100123729	157.583	17.4167	175	0.900476	806.167	525.083	1331.25	0.605571	1.04775e-16	3.75303e-13
SP137	257.319	33.5694	290.889	0.884597	668.778	329.444	998.222	0.669969	2.76477e-14	6.60227e-11
LOC100122011	1432.37	1042.74	2475.11	0.578711	2742.49	1339.14	4081.63	0.67191	4.10104e-14	7.34496e-11
LOC107982185	107.556	22.4444	130	0.82735	244.083	232	476.083	0.51269	2.68185e-11	3.84256e-08
LOC100114788	119.208	168.308	287.517	0.414614	286.367	997.625	1283.99	0.223028	1.34611e-10	1.60726e-07
LOC100379126	156.699	123.077	279.776	0.560087	220.391	61.6538	282.045	0.781404	1.96576e-08	1.93156e-05
LOC100114279	68.7708	14.25	83.0208	0.828356	330.583	3.33333	333.917	0.990017	2.15696e-08	1.93156e-05
LOC100124127	136.903	43.1042	180.007	0.760542	126.694	127.278	253.972	0.498852	3.31641e-08	2.63986e-05
LOC100119317	385.667	55.8056	441.472	0.873592	649.861	217.889	867.75	0.748904	7.83824e-08	5.39611e-05
LOC100679879	68.5	135.033	203.533	0.336554	30.9	215.433	246.333	0.12544	8.28549e-08	5.39611e-05
LOC100123734	135.722	25.8889	161.611	0.839807	656.111	369.944	1026.06	0.63945	1.18841e-07	7.09483e-05
LOC100679554	53.0833	36.3333	89.4167	0.593663	684.917	129.083	814	0.841421	3.13943e-07	0.000173007
LOC100114168	1511.18	1507.95	3019.13	0.500535	1504.48	1920.9	3425.38	0.439214	9.32943e-07	0.0004774
LOC100122183	242.847	589.514	832.361	0.291757	440.264	680.528	1120.79	0.392815	3.16055e-06	0.00150948
LOC100113683	1523.51	576.242	2099.75	0.725567	2307.99	642.65	2950.64	0.7822	4.04845e-06	0.00181269
LOC100114235	188.458	59.2917	247.75	0.760679	280.625	194.708	475.333	0.590375	5.59354e-06	0.00235718
LOC100118649	452.133	378.333	830.467	0.544433	270.233	365.833	636.067	0.424851	7.222e-06	0.00283699
LOC100119245	500.514	316.944	817.458	0.612281	717.486	678	1395.49	0.514148	7.52413e-06	0.00283699
LOC107981701	149.407	76.2222	225.63	0.66218	424.019	432.185	856.204	0.495231	8.71219e-06	0.00312071
LOC100115464	134.786	119.726	254.512	0.529585	251.655	105.226	356.881	0.70515	1.29e-05	0.00440074
LOC100114526	198.526	43.7632	242.289	0.819377	92.2255	56.6078	148.833	0.619656	1.49094e-05	0.00473015
LOC100117787	1716.27	1878.35	3594.62	0.477455	1751.65	2338.6	4090.25	0.428249	1.56358e-05	0.00473015
LOC100123372	43.7609	26.2391	70	0.625155	70.6111	6.7037	77.3148	0.913293	1.63582e-05	0.00473015
LOC100121996	635.608	448.18	1083.79	0.586469	1162.57	579.405	1741.98	0.667387	1.65067e-05	0.00473015
LOC103315494	62.4286	38.9524	101.381	0.615782	55.0714	103.452	158.524	0.347402	2.21282e-05	0.00609717
CPR35	14.5833	36	50.5833	0.288303	38.25	17.4167	55.6667	0.687126	3.47219e-05	0.00921288
LOC100678171	62.2667	10.0667	72.3333	0.860829	39.3333	32.5	71.8333	0.547564	4.6173e-05	0.0118137
LOC100120061	475.925	460.225	936.15	0.508385	164.404	258.298	422.702	0.388935	4.9425e-05	0.0122097
LOC100115710	610.463	354	964.463	0.632956	592.204	494.519	1086.72	0.544945	6.32169e-05	0.0150962
LOC116415951	31.8667	252.933	284.8	0.111891	3.73333	176.533	180.267	0.0207101	8.32428e-05	0.0192371
LOC100122665	143.976	40.2143	184.19	0.78167	222.286	136.429	358.714	0.619673	0.000147918	0.0331151
LOC100120312	498.278	287.028	785.306	0.634502	562.722	215.194	777.917	0.723371	0.000183426	0.0398202
LOC100124128	104.333	23.5833	127.917	0.815635	135.25	80.8333	216.083	0.625916	0.000230706	0.0486112
LOC100124007	586.758	581.892	1168.65	0.502082	362.676	248.706	611.382	0.593207	0.000256391	0.0524796
LOC100117346	130.5	70.4028	200.903	0.649568	316.556	313.144	629.7	0.502709	0.000326965	0.0650661
LOC100678792	38.5	68.95	107.45	0.358306	74.7738	50.8571	125.631	0.595186	0.000356068	0.0689424
LOC100678334	47.625	51.7292	99.3542	0.479346	104.833	43.7037	148.537	0.705772	0.000462531	0.0871992
LOC100119263	38.6389	82.1111	120.75	0.319991	33.0208	182.583	215.604	0.153155	0.000741637	0.135525
LOC100123379	42.9722	25.8333	68.8056	0.624546	63.9545	9.31818	73.2727	0.872829	0.000768782	0.135525
LOC116416788	563.544	328.518	892.061	0.631732	1382.74	604.772	1987.51	0.695714	0.000775619	0.135525
LOC100678275	187.167	7.88889	195.056	0.959556	168.556	26.1667	194.722	0.865621	0.000803287	0.137018
LOC100679631	196.042	195.611	391.653	0.50055	220.569	133.361	353.931	0.6232	0.000880024	0.144704
LOC100118789	147.458	270.708	418.167	0.352631	153.083	170.958	324.042	0.472419	0.000908943	0.144704
LOC100122542	147.458	270.708	418.167	0.352631	153.083	170.958	324.042	0.472419	0.000908943	0.144704
LOC100118695	185.756	178.833	364.59	0.509494	275.275	163.425	438.7	0.627479	0.000948427	0.147707
LOC100122809	94.3333	20.5556	114.889	0.821083	21.5	18.4167	39.9167	0.538622	0.000969719	0.14781
LOC100113557	341.917	486.25	828.167	0.41286	377.917	384.167	762.083	0.495899	0.00103155	0.151365
LOC100679605	114.611	22.4444	137.056	0.836238	211.056	96.5278	307.583	0.686174	0.0010353	0.151365
LOC100117058	2190.53	2320.65	4511.17	0.485578	2367.15	2185.72	4552.87	0.519926	0.00112654	0.16141
LOC100679633	108.119	21.5476	129.667	0.833823	193.643	88.2619	281.905	0.686909	0.00116532	0.163693
LOC100678558	236.887	160.24	397.127	0.596502	659.07	299.447	958.518	0.687593	0.00128871	0.177545
LOC100121102	336.167	257.176	593.343	0.566564	946.069	527.083	1473.15	0.642207	0.0015822	0.213865
LOC100120891	37.0463	34.1481	71.1944	0.520354	85.3933	185.793	271.187	0.314888	0.00204509	0.26978
LOC103316081	66.0543	27.6993	93.7536	0.704552	40.8902	44.1553	85.0455	0.480803	0.00207391	0.26978
LOC100118304	34.7222	34.2444	68.9667	0.503464	15.4583	49.375	64.8333	0.238432	0.00210884	0.26978
LOC100122956	186.177	92.2604	278.438	0.668649	305.417	241.448	546.865	0.558487	0.00264137	0.331979
LOC100120971	17	100.6	117.6	0.144558	180.708	480.104	660.812	0.273464	0.00271105	0.334861
LOC100119248	486.936	250.885	737.821	0.659965	1241.51	479.679	1721.19	0.721309	0.0027828	0.334951
LOC100120939	1476.85	1116.09	2592.94	0.569567	1887.12	1667.66	3554.77	0.530868	0.00284727	0.334951
LOC100114222	79.2708	71.0625	150.333	0.5273	68.7778	120.028	188.806	0.364278	0.00285204	0.334951
LOC100122966	188.15	122.65	310.8	0.605373	330.55	327.75	658.3	0.502127	0.00294233	0.339981
LOC100119911	30.25	37.625	67.875	0.445672	15.8889	57.9444	73.8333	0.215199	0.00355424	0.404168
LOC107981587	67.9583	28.4205	96.3788	0.705117	41.0969	44.531	85.6279	0.479947	0.00364793	0.408341
LOC100117218	28.9167	24.5	53.4167	0.541342	46.6313	11.1061	57.7374	0.807645	0.00384808	0.424117
CYP6AQ4	221.354	49.6146	270.969	0.816899	960.922	344.042	1304.96	0.736359	0.00420803	0.456763
LOC100115278	131.767	75.1857	206.952	0.6367	180.476	171.224	351.7	0.513154	0.00478464	0.5116
LOC100114870	442.528	1103.97	1546.5	0.286148	802.889	1640.28	2443.17	0.328626	0.00501049	0.52787
LOC100124161	67.2833	44.4167	111.7	0.602358	63.6875	85.0938	148.781	0.428061	0.00569591	0.591384
LOC100117158	38.7778	27.3333	66.1111	0.586555	38.2917	7.29167	45.5833	0.840037	0.00589922	0.599553
LOC100114754	47.5625	70.8229	118.385	0.40176	76.2843	217.382	293.667	0.259765	0.00594196	0.599553
LOC100122675	84.6667	14.7778	99.4444	0.851397	144.5	58.7222	203.222	0.711044	0.00611253	0.608197
LOC100123820	41.2756	68.4744	109.75	0.376088	39.543	138.124	177.667	0.222569	0.00645341	0.624759
LOC100123822	41.2756	68.4744	109.75	0.376088	39.543	138.124	177.667	0.222569	0.00645341	0.624759
LOC100114603	435.115	371.635	806.75	0.539343	630.312	684.49	1314.8	0.479397	0.00728416	0.695783
LOC100115732	62.5	13.8667	76.3667	0.81842	173.688	11.6042	185.292	0.937374	0.00792107	0.730518
LOC116416639	145.746	140.437	286.183	0.509276	139.697	207.78	347.477	0.402032	0.00798631	0.730518
LOC100118005	165.097	295.278	460.375	0.358615	238.042	301.639	539.681	0.441079	0.00804739	0.730518
LOC100120413	47.5317	53.6111	101.143	0.469947	73.9643	38.2381	112.202	0.659204	0.00805569	0.730518
LOC116738661	125.442	70.0725	195.514	0.6416	213.833	193.389	407.222	0.525102	0.0083587	0.748522
LOC100114572	156.354	86.8958	243.25	0.642771	77	20.8333	97.8333	0.787053	0.00926395	0.819345
LOC100115239	97.8214	45.5317	143.353	0.682381	89.6422	77.8775	167.52	0.535114	0.0101276	0.884805
LOC116417255	102.556	27.2111	129.767	0.790307	282.577	36.1923	318.769	0.886462	0.0106211	0.916744
LOC100119225	471.472	410.694	882.167	0.534448	430.389	473.917	904.306	0.475933	0.0138555	1
LOC100678078	117.375	224.5	341.875	0.343327	280.292	379.625	659.917	0.424738	0.0140626	1
LOC103315732	85.8333	2.83333	88.6667	0.968045	71.25	10.6667	81.9167	0.869786	0.0150146	1
LOC100113512	52.9167	17.1667	70.0833	0.755054	126.833	16.1667	143	0.886946	0.0155615	1
CYP6AQ5	71.5952	3.88095	75.4762	0.94858	67.7619	13.619	81.381	0.832651	0.016495	1
LOC100121919	34.1667	24.4167	58.5833	0.583215	15.9167	29.9167	45.8333	0.347273	0.0170276	1
LOC100679963	28.2	100.867	129.067	0.218492	36.3333	257.5	293.833	0.123653	0.0175577	1
LOC103316520	28.2	100.867	129.067	0.218492	36.3333	257.5	293.833	0.123653	0.0175577	1
LOC100679149	61.8333	45.1	106.933	0.578242	70.2333	95.6333	165.867	0.423432	0.0179787	1
LOC103317451	38.95	33.1167	72.0667	0.540472	85.7051	34.7436	120.449	0.711549	0.018202	1
LOC103315529	315.917	129.333	445.25	0.709526	415.083	234.25	649.333	0.639245	0.0185129	1
LOC100123886	31.1667	16.7667	47.9333	0.650209	26.4615	36.5769	63.0385	0.419768	0.019762	1
LOC100116032	725.031	486.812	1211.84	0.598288	1307.38	736.369	2043.75	0.639698	0.0202651	1
LOC100121029	222.827	168.614	391.442	0.569248	685.11	390.917	1076.03	0.636704	0.0206589	1
LOC107980466	160.744	262.679	423.423	0.379629	114.786	265.869	380.655	0.301548	0.0208549	1
LOC100116567	197.239	148.659	345.899	0.570222	94.6439	107.917	202.561	0.467238	0.0209524	1
LOC100113789	79.7885	93.5833	173.372	0.460216	80.3782	54.3654	134.744	0.596527	0.0209885	1
LOC100678460	33.0667	12.0333	45.1	0.733186	41.0833	3.91667	45	0.912963	0.0213223	1
LOC100122977	539.472	39.5	578.972	0.931776	381.967	47.4333	429.4	0.889536	0.0221444	1
LOC100120887	509.643	135.333	644.976	0.790173	340.214	61.4762	401.69	0.846956	0.0224386	1
LOC100119798	707.958	607.458	1315.42	0.538201	1376.62	1378.08	2754.71	0.499735	0.0225868	1
LOC100678057	25.8	14.4667	40.2667	0.640728	42.2333	7.63333	49.8667	0.846925	0.0239752	1
LOC100122057	180.741	56.5	237.241	0.761845	157.519	79.5741	237.093	0.664376	0.0248401	1
CCE-A8	18.3021	79.6354	97.9375	0.186875	64.9167	141.955	206.871	0.313802	0.0262247	1
LOC100116801	61.381	14.2857	75.6667	0.811202	147.426	13.8333	161.259	0.914217	0.0268495	1
hmm536144	92.8095	132.167	224.976	0.41253	82.5476	181.214	263.762	0.312963	0.028975	1
LOC100115126	462.667	737.208	1199.88	0.385596	843.042	1144.08	1987.12	0.424252	0.0310828	1
LOC100114811	106.933	8.96667	115.9	0.922634	159.771	29.5	189.271	0.844139	0.0311241	1
LOC100679495	46.5417	3.20833	49.75	0.935511	50.2222	14.7222	64.9444	0.773311	0.0315617	1
LOC100122347	38.5	68.95	107.45	0.358306	47.2949	45.6346	92.9295	0.508933	0.0322912	1
LOC100115150	31.3333	39.4762	70.8095	0.442502	106.083	71.9167	178	0.595974	0.0329443	1
LOC100679280	48.0667	29.2333	77.3	0.62182	59.4038	16.6667	76.0705	0.780905	0.033338	1
LOC100120865	288.167	252.389	540.556	0.533094	219.111	143.167	362.278	0.604815	0.0341162	1
LOC100123879	29.1111	17.3056	46.4167	0.627169	26.4615	36.5769	63.0385	0.419768	0.0341491	1
LOC100680022	354.646	100.062	454.708	0.779941	464.104	178.75	642.854	0.721943	0.0345804	1
LOC100120914	153.214	140.524	293.738	0.521602	111.738	67.6667	179.405	0.622827	0.0352764	1
LOC107980729	190.973	165.393	356.367	0.53589	364.019	237.404	601.423	0.605263	0.035631	1
LOC100122726	25.2179	64.7308	89.9487	0.280359	46.2949	60.8205	107.115	0.432196	0.0361833	1
CYP4AB8	90.7444	42.1556	132.9	0.682802	144.122	108.744	252.867	0.569953	0.0370111	1
LOC100119463	26.125	20.3333	46.4583	0.562332	15.7222	29.3889	45.1111	0.348522	0.0370327	1
LOC100679072	164.847	221.361	386.208	0.426835	1872.93	2014.47	3887.4	0.481795	0.0370918	1
LOC100114599	33.02	29.66	62.68	0.526803	41.3889	73.6222	115.011	0.359869	0.0373288	1
LOC100122012	38.2685	34.537	72.8056	0.525626	173.972	266.889	440.861	0.394619	0.0386695	1
LOC116416825	205.611	132.111	337.722	0.608817	163.333	146.5	309.833	0.527165	0.0391099	1
LOC100120743	104.986	133.639	238.625	0.439963	120.042	104.069	224.111	0.535635	0.0405653	1
LOC100123296	30.6111	10.1111	40.7222	0.751705	36.6778	30.7333	67.4111	0.544091	0.0405716	1
LOC100123257	111.583	78.3542	189.938	0.587474	190.708	193.854	384.562	0.49591	0.0411338	1
LOC100115399	502.282	530.436	1032.72	0.486369	534.513	672.192	1206.71	0.442952	0.0412579	1
LOC100119395	145.633	84.1267	229.76	0.63385	135.41	115.955	251.365	0.538699	0.0415059	1
LOC100119048	21.6	54.4	76	0.284211	34.8667	41.7	76.5667	0.455377	0.0415655	1
LOC100122201	106.013	208.479	314.492	0.337092	188.377	270.588	458.966	0.410439	0.041954	1
LOC100121014	531.214	107.357	638.571	0.831879	619.643	166.31	785.952	0.788397	0.0421771	1
LOC100115593	156.333	99.1954	255.529	0.611803	261.379	229.19	490.569	0.532808	0.0431836	1
LOC103316656	39.8929	36.9286	76.8214	0.519293	194.5	302.718	497.218	0.391177	0.0432447	1
LOC100115170	233.705	195.356	429.061	0.544689	126.492	145.735	272.227	0.464657	0.0436356	1
CCE-E11	166.599	200.407	367.006	0.45394	203.782	325.006	528.787	0.385375	0.0450901	1
LOC100123011	38.5556	14.5	53.0556	0.726702	29.0556	25.4444	54.5	0.533129	0.0456358	1
LOC100678318	23.3889	34.5	57.8889	0.404031	54.7778	40.0556	94.8333	0.577622	0.045733	1
LOC100116838	229.859	198.846	428.705	0.53617	87.2564	107.731	194.987	0.447498	0.0465211	1
LOC100116411	16.2917	35.8333	52.125	0.31255	28.8333	26.3333	55.1667	0.522659	0.0475703	1
LOC107981075	128.053	45.1491	173.202	0.739326	392.108	89.9333	482.042	0.813432	0.0475936	1
LOC100113967	60.4074	32.2407	92.6481	0.652009	23.2857	26.1429	49.4286	0.471098	0.047862	1
LOC100118041	372	370.5	742.5	0.50101	795.417	944.417	1739.83	0.45718	0.0480384	1
LOC100114046	154.141	276.16	430.301	0.358217	67.4228	172.809	240.231	0.280658	0.0483689	1
LOC100116775	46.7381	27.0595	73.7976	0.633328	80.3056	85.1944	165.5	0.48523	0.0484764	1
LOC100122331	207.5	225.854	433.354	0.478823	235.967	195.883	431.85	0.546409	0.0485702	1
LOC100117304	808.583	256.75	1065.33	0.758996	872.5	335.333	1207.83	0.722368	0.0494014	1
LOC100114593	31.3889	12.8889	44.2778	0.708908	23.4	23.1667	46.5667	0.502505	0.0501398	1
Uqcrq	807.5	773.667	1581.17	0.510699	1283.67	1081.88	2365.54	0.542652	0.0508058	1
LOC100113822	139.617	172.824	312.441	0.446859	155.186	139.74	294.926	0.526186	0.0511462	1
Y-f	25.0417	28.2917	53.3333	0.469531	37.1667	18.141	55.3077	0.671998	0.051175	1
LOC100119289	154.458	132.208	286.667	0.538808	149.104	90.2708	239.375	0.622889	0.0515826	1
SP76	110.197	42.5	152.697	0.721671	59.6364	39.6818	99.3182	0.600458	0.0528846	1
Slc25a1	152.957	117.698	270.654	0.565137	269.34	151.673	421.012	0.639743	0.0545259	1
LOC100679734	38.25	21.7917	60.0417	0.637058	23.9815	28.463	52.4444	0.457274	0.0547627	1
LOC100123235	34.7467	44	78.7467	0.441246	43.6593	98.4556	142.115	0.307211	0.0562784	1
LOC100118113	347.426	331.167	678.593	0.51198	508.028	585.398	1093.43	0.46462	0.0565183	1
CYP9AH2	54.7619	33.8651	88.627	0.617892	68.142	71.963	140.105	0.486364	0.0565213	1
CCE-E10	72.8333	138.491	211.325	0.344651	43.0897	129.179	172.269	0.25013	0.0567334	1
LOC100115087	692.389	643.333	1335.72	0.518363	1529.06	1250.72	2779.78	0.550064	0.0569112	1
LOC100217359	32.9444	45.8889	78.8333	0.4179	67.0917	53.95	121.042	0.554286	0.0583326	1
LOC100119620	161	89.9524	250.952	0.641556	100.722	81.7381	182.46	0.552023	0.0584358	1
LOC100680264	161	89.9524	250.952	0.641556	100.722	81.7381	182.46	0.552023	0.0584358	1
LOC100115267	351.083	108.333	459.417	0.764194	520.583	209	729.583	0.713535	0.0591809	1
LOC100679367	136.556	199.556	336.111	0.406281	121.125	240.5	361.625	0.334946	0.0592744	1
LOC100123775	28.5833	21.2222	49.8056	0.573898	44.7963	14.9444	59.7407	0.749845	0.0619569	1
LOC100123617	117.417	5.45833	122.875	0.955578	108.556	0.777778	109.333	0.992886	0.0620882	1
LOC100122446	59.7222	50.1667	109.889	0.543478	49.5	69.6111	119.111	0.415578	0.0635544	1
CYP4AB17	8.375	33.6667	42.0417	0.199207	6.4	82.1167	88.5167	0.0723028	0.0636455	1
LOC100679420	16	46.3889	62.3889	0.256456	42	60.1111	102.111	0.411317	0.0637048	1
LOC100114839	68.0556	32.375	100.431	0.677638	140.42	39.3333	179.753	0.781181	0.0641622	1
LOC100116884	74.5833	57.6979	132.281	0.563824	44.4615	56.5128	100.974	0.440325	0.0643328	1
LOC103317263	330.944	318.722	649.667	0.509407	430.722	501.611	932.333	0.461983	0.0655036	1
LOC100120906	291.08	204.049	495.13	0.587887	361.491	199.474	560.965	0.64441	0.0655616	1
LOC100122803	98.0294	76.1618	174.191	0.562769	48.9219	59.5104	108.432	0.451174	0.0662592	1
LOC100114744	205.236	146.81	352.046	0.58298	178.448	168.644	347.092	0.514124	0.0680426	1
LOC100122229	192.8	208.378	401.178	0.480585	453.179	391.464	844.643	0.536533	0.068359	1
LOC100679148	58.0278	47.0833	105.111	0.552061	105.4	53.6333	159.033	0.662754	0.0708524	1
LOC100121944	89.0155	56.6977	145.713	0.610895	121.254	114.659	235.913	0.513976	0.0709615	1
LOC103315680	338.104	192.708	530.812	0.636956	736.479	340.562	1077.04	0.683798	0.0711672	1
LOC100463145	127.741	66.037	193.778	0.659213	83.0667	65.8	148.867	0.557994	0.0730422	1
LOC100117012	40.4744	33.7308	74.2051	0.545439	31.3958	48.0417	79.4375	0.395227	0.0733001	1
LOC100115614	57.5833	26.5	84.0833	0.684836	71.75	16.4167	88.1667	0.8138	0.0745487	1
CYP4AB12	35.631	29.7381	65.369	0.545074	79.8819	36.2431	116.125	0.687896	0.0748754	1
LOC100120718	118.963	97.3333	216.296	0.55	72.8611	87.9167	160.778	0.453179	0.0755128	1
LOC100114494	292.902	96	388.902	0.753151	285.049	68.6863	353.735	0.805826	0.0768708	1
LOC100119725	71.4792	5	76.4792	0.934623	53.8333	0.444444	54.2778	0.991812	0.0775504	1
LOC100116345	107.083	113.967	221.05	0.48443	178.742	252.652	431.394	0.414337	0.0801923	1
LOC100124111	291.452	150.095	441.548	0.66007	275.357	108.5	383.857	0.717343	0.0831887	1
LOC107981668	47.7222	28.2222	75.9444	0.628383	64.6667	20.6364	85.303	0.758082	0.0833906	1
LOC100118835	33.1667	93.9111	127.078	0.260995	147.189	275.156	422.344	0.348504	0.0834968	1
LOC100116841	23.8333	37.1667	61	0.39071	66.9167	59.25	126.167	0.530383	0.0836843	1
LOC100122102	1091.81	711.415	1803.23	0.605478	1197.37	695.903	1893.27	0.632434	0.0901927	1
Rpl41	1584.53	1197.93	2782.47	0.569471	2832.37	1971.1	4803.47	0.589651	0.0908339	1
LOC100120839	520.94	352.798	873.738	0.59622	743.798	584.5	1328.3	0.559963	0.0940168	1
LOC100121670	646.556	862.278	1508.83	0.428514	1133.44	1353.11	2486.56	0.455829	0.0940533	1
LOC100678292	119.667	71.9048	191.571	0.624658	292.524	128.286	420.81	0.695145	0.0943811	1
LOC100120478	83.1333	10.0333	93.1667	0.892308	371.929	84.0714	456	0.815633	0.0955595	1
LOC100118055	29.9583	25.5833	55.5417	0.539385	24.8333	40.375	65.2083	0.380831	0.0956231	1
LOC100118750	391.908	315.65	707.558	0.553888	483.817	327.058	810.875	0.59666	0.0958407	1
LOC100119475	32.7222	43.9111	76.6333	0.426997	24.1833	58.05	82.2333	0.294082	0.0961127	1
LOC100113520	140.369	141.452	281.821	0.498078	85.506	118.208	203.714	0.419735	0.0964679	1
LOC100118732	96.8182	55.3182	152.136	0.636391	132.014	50.6944	182.708	0.722539	0.0971163	1
LOC100117253	49.0152	16.1515	65.1667	0.752151	42.7222	26.2222	68.9444	0.619662	0.0976366	1
LOC100117333	83.1167	58.35	141.467	0.587535	164.342	79.75	244.092	0.673278	0.0979538	1
LOC100120601	175.603	92.4524	268.056	0.6551	139.222	100.619	239.841	0.580477	0.0986998	1
LOC100124093	43.803	30.8636	74.6667	0.586648	66.5606	26.9848	93.5455	0.711532	0.098837	1
LOC100121774	97.7184	45.5862	143.305	0.681893	75.9253	54.8851	130.81	0.580423	0.100548	1
LOC100117653	66.7639	82.2083	148.972	0.448163	111.153	194.042	305.194	0.364203	0.101037	1
LOC100122600	31.75	20.8889	52.6389	0.603166	49.4841	15.7302	65.2143	0.758793	0.102011	1
LOC100120916	44.7143	21.9524	66.6667	0.670714	91.6667	73.1429	164.81	0.556198	0.102413	1
LOC100119490	159.625	39.3542	198.979	0.80222	735.941	127.765	863.706	0.852074	0.103194	1
LOC116416789	159.625	39.3542	198.979	0.80222	735.941	127.765	863.706	0.852074	0.103194	1
LOC100123021	89.8333	79.1333	168.967	0.531663	150.1	94.5	244.6	0.613655	0.104023	1
LOC100117865	39.0833	10.9167	50	0.781667	47.4444	26.2685	73.713	0.643638	0.104566	1
LOC100679834	19.5	27.0897	46.5897	0.418547	49.1087	38.2826	87.3913	0.56194	0.105525	1
LOC100678806	265.763	164.065	429.828	0.618302	559.708	282.917	842.625	0.664244	0.106121	1
LOC100117397	59.3222	63.3667	122.689	0.483517	60.0667	41.3444	101.411	0.592309	0.107449	1
LOC100117435	59.3222	63.3667	122.689	0.483517	60.0667	41.3444	101.411	0.592309	0.107449	1
LOC100679320	14.2222	25.5556	39.7778	0.357542	83.7167	78.2833	162	0.51677	0.107454	1
LOC100122586	243.965	228.912	472.877	0.515916	403.079	311.886	714.965	0.563774	0.107637	1
LOC100119416	103.489	162.782	266.27	0.38866	117.483	243.925	361.408	0.32507	0.107669	1
LOC100118472	427.13	424.815	851.944	0.501359	665.481	571.426	1236.91	0.53802	0.10847	1
LOC100123792	58.3144	48.5227	106.837	0.545825	88.4744	47.4487	135.923	0.650915	0.111845	1
LOC100119786	32.5139	77.0278	109.542	0.296818	59.8472	90.2083	150.056	0.398834	0.113273	1
LOC116738612	75.4792	59.5833	135.062	0.558846	100.542	52.6667	153.208	0.656242	0.11379	1
LOC100121482	43.8917	60.8417	104.733	0.41908	175.439	168.811	344.25	0.509628	0.115587	1
LOC100120609	461.385	481.708	943.094	0.489225	706.906	841.125	1548.03	0.456649	0.115613	1
LOC100122830	89.8333	109.667	199.5	0.450292	66.1667	114.083	180.25	0.367083	0.11648	1
LOC100117647	31.1333	117.922	149.056	0.208871	7.02083	54.3333	61.3542	0.114431	0.118505	1
LOC100116524	122.841	122.783	245.623	0.500118	645.978	515.435	1161.41	0.5562	0.119689	1
LOC100113909	397.782	150.628	548.41	0.725337	343.59	161.295	504.885	0.680531	0.119792	1
LOC100124085	108.4	74.5933	182.993	0.592371	75.5	74.0909	149.591	0.50471	0.119833	1
LOC100117989	252.889	84.7778	337.667	0.748931	371.389	159.444	530.833	0.699634	0.12075	1
LOC100118328	73.1667	81.6444	154.811	0.472619	99.5778	77.7889	177.367	0.561423	0.122424	1
LOC100118989	93.4333	96.5	189.933	0.491927	148.067	205.667	353.733	0.418583	0.123031	1
LOC100114790	485.229	394.812	880.042	0.551371	576.438	539.583	1116.02	0.516511	0.124399	1
LOC100117792	4037.12	3178.95	7216.07	0.559463	3988.32	3306.34	7294.67	0.546745	0.124473	1
CPR18	52.7143	18.9286	71.6429	0.735793	33.3519	21.8148	55.1667	0.604565	0.124539	1
LOC100120378	86.6046	120.118	206.722	0.418942	91.4034	172.972	264.375	0.345734	0.124936	1
LOC100113596	103.957	114.195	218.152	0.476535	90.1792	135.275	225.454	0.399989	0.1252	1
LOC100678777	125.278	105.134	230.412	0.543713	230.741	148.682	379.423	0.608137	0.126912	1
LOC100117188	32.8333	13.3333	46.1667	0.711191	24	20.9167	44.9167	0.534323	0.127481	1
LOC100678320	29.5667	28.1	57.6667	0.512717	37.3333	20	57.3333	0.651163	0.127576	1
Ndufc2	280.741	270.019	550.759	0.509734	344.383	395.05	739.433	0.46574	0.128311	1
LOC100122999	124.806	96.8194	221.625	0.563138	203.052	119.448	322.5	0.629619	0.128887	1
LOC100114458	201.261	215.616	416.877	0.482783	278.174	243.587	521.761	0.533144	0.1307	1
Acox3	45.2549	49.8529	95.1078	0.475827	48.1275	81.5294	129.657	0.371191	0.130712	1
LOC100122345	134.333	34.9	169.233	0.793776	68.0729	28.375	96.4479	0.7058	0.130762	1
LOC100679220	52.2727	53.3561	105.629	0.494872	65.4015	43.9848	109.386	0.597895	0.131116	1
LOC100122384	103.273	86.9646	190.237	0.542862	73.15	86.9222	160.072	0.456981	0.131843	1
LOC100122405	29.8889	11.3333	41.2222	0.725067	29.8947	22.5702	52.4649	0.569804	0.132561	1
LOC103317823	15.3571	149	164.357	0.0934376	64.7667	395.211	459.978	0.140804	0.132678	1
LOC100113904	34.5417	14.1667	48.7083	0.709153	80.25	17.2917	97.5417	0.822725	0.13268	1
LOC100119787	66.7569	47.8264	114.583	0.582606	34.8333	39.1282	73.9615	0.470966	0.132941	1
LOC100678716	37.6667	17.5667	55.2333	0.681955	65.05	51.7333	116.783	0.557014	0.133419	1
LOC107981121	55.0833	25.4583	80.5417	0.683911	66.8333	48.5	115.333	0.57948	0.1348	1
LOC100120639	27.5	24.3788	51.8788	0.530082	25.4778	40.2222	65.7	0.38779	0.135626	1
LOC100216354	263.667	342.381	606.048	0.435059	367.738	559.238	926.976	0.396707	0.137371	1
LOC100116583	95.6757	55.2387	150.914	0.633973	67.027	57.7523	124.779	0.537165	0.138757	1
LOC100115837	477.653	405.076	882.729	0.541109	590.625	436.438	1027.06	0.575062	0.139025	1
LOC100113644	264.233	116.233	380.467	0.694498	271.633	93.3667	365	0.744201	0.142164	1
LOC100122494	235.149	226.053	461.202	0.509862	441.412	355.518	796.93	0.553891	0.142247	1
LOC103316378	80.3919	17.3829	97.7748	0.822215	88.6458	31.2708	119.917	0.739229	0.142563	1
LOC100678208	238.619	180.058	418.677	0.569936	511.312	461.804	973.116	0.525438	0.142571	1
LOC100114298	51.9103	47.7821	99.6923	0.520705	56.9533	78.6267	135.58	0.420072	0.142879	1
LOC100117578	24.3333	24.4167	48.75	0.499145	29.4722	15.2222	44.6944	0.659416	0.143214	1
LOC100114710	87.3571	48.2857	135.643	0.644023	136.357	52.2857	188.643	0.722832	0.14394	1
LOC100678271	56.6528	122.917	179.569	0.315492	81.5139	239.972	321.486	0.253553	0.144288	1
LOC100114360	123.567	102.667	226.233	0.546191	123.417	135.75	259.167	0.476206	0.144352	1
LOC100679797	123.567	102.667	226.233	0.546191	123.417	135.75	259.167	0.476206	0.144352	1
LOC100117145	156.5	98.4167	254.917	0.613926	172.5	140.417	312.917	0.551265	0.145766	1
LOC100118158	15.6905	38.4881	54.1786	0.289607	18.7937	86.9365	105.73	0.177751	0.146467	1
LOC100114036	885.526	648.692	1534.22	0.577184	1487.17	1198.13	2685.3	0.553818	0.146534	1
LOC100121383	58.8267	34.2333	93.06	0.632137	186.794	73.0746	259.868	0.718802	0.146628	1
LOC100679364	34.3333	9.66667	44	0.780303	50.5	26.3889	76.8889	0.656792	0.146765	1
LOC100116070	57.6196	71.8442	129.464	0.445063	57.4891	48.5	105.989	0.542406	0.149222	1
LOC100120123	116.043	110.115	226.158	0.513104	92.3784	117.077	209.455	0.441042	0.14957	1
LOC100116300	256.923	140.548	397.47	0.646395	272.845	119.768	392.613	0.694947	0.149892	1
LOC100123738	89.7206	150.975	240.696	0.372755	142.912	306.363	449.275	0.318095	0.150117	1
LOC100119134	31.0556	19.5	50.5556	0.614286	21	25.3333	46.3333	0.453237	0.15113	1
LOC100122995	21.9167	25	46.9167	0.46714	30.7222	19.2222	49.9444	0.615128	0.152427	1
LOC100119853	83.2333	50.4933	133.727	0.622414	84.5667	73.5067	158.073	0.534984	0.152466	1
LOC100123009	83.6212	75.6364	159.258	0.525069	152.348	102.455	254.803	0.597907	0.153004	1
LOC100119573	81.4583	43.5417	125	0.651667	161.778	119.306	281.083	0.575551	0.153192	1
LOC100116893	317.698	204.052	521.75	0.608908	372.855	285.473	658.328	0.566366	0.153217	1
LOC103318014	165.798	55.4048	221.202	0.749529	176.25	80.3095	256.56	0.686975	0.153341	1
LOC100117812	284.956	224.238	509.194	0.559622	331.5	310.831	642.331	0.516089	0.153398	1
Atp5f1	1492.12	1317.95	2810.07	0.53099	1752.79	1664.69	3417.48	0.512889	0.153459	1
CYP4AB23	77.6389	47.125	124.764	0.622287	155.559	67.1176	222.676	0.698587	0.153524	1
Mlh1	33.9074	14.7222	48.6296	0.697258	31.2708	25.6667	56.9375	0.549213	0.154509	1
LOC100117239	42.25	24.6667	66.9167	0.631382	67.8333	22.0833	89.9167	0.754402	0.154655	1
LOC100123521	43.371	40.8871	84.2581	0.51474	78.2292	48.276	126.505	0.618387	0.155317	1
LOC100117951	246.958	131.042	378	0.653329	398.375	173.208	571.583	0.696967	0.15562	1
LOC103315300	156.444	129.844	286.289	0.546457	141.321	149.44	290.762	0.486038	0.15617	1
LOC100120739	33.964	48.1532	82.1171	0.413604	42.687	38.5081	81.1951	0.525733	0.156298	1
LOC100117638	37.5119	15.5833	53.0952	0.706502	42.9333	8.86667	51.8	0.828829	0.156595	1
LOC107980459	34.7778	24.3889	59.1667	0.587793	32.0083	39.7667	71.775	0.445954	0.157213	1
LOC100679411	38.9444	17.2778	56.2222	0.692688	33.2333	7.6	40.8333	0.813878	0.158277	1
SdhB	518.282	318.09	836.372	0.619679	669.472	358.75	1028.22	0.651097	0.160299	1
LOC100119582	43.5667	56.5889	100.156	0.43499	56.9368	48.6092	105.546	0.53945	0.160779	1
LOC100117833	48.8333	17.5714	66.4048	0.735389	30.2083	19.6667	49.875	0.605681	0.161148	1
LOC100123953	28.9286	16.381	45.3095	0.638466	28.6	29.3	57.9	0.493955	0.162636	1
LOC100118091	17.4167	29.0833	46.5	0.374552	30.125	27.8333	57.9583	0.51977	0.163386	1
LOC100118253	1188.08	758.994	1947.07	0.610187	1311.82	914.488	2226.3	0.589235	0.16367	1
LOC100122478	27.9722	20.5	48.4722	0.577077	50.0625	20.6458	70.7083	0.708014	0.163737	1
LOC100120409	22.2778	12.8333	35.1111	0.634494	19.375	21.3333	40.7083	0.475947	0.164026	1
LOC116416109	43.4561	39.193	82.6491	0.525791	35.0185	50.3889	85.4074	0.410017	0.16429	1
LOC100114621	92.1562	41.5208	133.677	0.689395	86.6771	56.25	142.927	0.606443	0.164785	1
LOC100118725	27.9815	16.4259	44.4074	0.630108	34.1333	10.3	44.4333	0.768192	0.164892	1
LOC100123215	293.289	77.6333	370.922	0.790702	288.133	97.2556	385.389	0.747643	0.166895	1
LOC100121591	445.778	38.1667	483.944	0.921134	1057.61	120	1177.61	0.898099	0.166969	1
CCE-A4	129.625	15.3698	144.995	0.893998	363.005	65.7941	428.799	0.846562	0.167029	1
LOC100114025	138.702	84.7083	223.411	0.62084	206.84	161.96	368.8	0.560846	0.16767	1
LOC103317434	333.917	248.028	581.944	0.573795	506.056	322.694	828.75	0.610625	0.168073	1
LOC100119502	45.3889	30.3889	75.7778	0.598974	29.7083	32.3333	62.0417	0.478845	0.168292	1
LOC100120581	235.869	89.1548	325.024	0.725698	419.073	127.74	546.812	0.766392	0.168512	1
LOC100116850	98	83.9952	181.995	0.538476	33.6379	42.6092	76.2471	0.44117	0.169567	1
LOC100120334	38.2639	30.8333	69.0972	0.553769	87.25	45.5972	132.847	0.656769	0.169723	1
LOC100123704	43.8333	48.5417	92.375	0.474515	31.7381	55.6984	87.4365	0.362984	0.169903	1
LOC100119433	40.7083	64.6458	105.354	0.386395	80.8472	90.1528	171	0.472791	0.170225	1
LOC100679738	16.5	27.6	44.1	0.37415	81.75	82.3333	164.083	0.498222	0.170727	1
CYP9P3	31.9691	36.6296	68.5988	0.466031	42.0345	29.3218	71.3563	0.589079	0.17216	1
LOC116417899	110.733	107.4	218.133	0.507641	223.792	170.333	394.125	0.567819	0.174107	1
LOC100114783	47.1667	17.3667	64.5333	0.730888	130.9	74.15	205.05	0.638381	0.174716	1
LOC100118600	47.1667	17.3667	64.5333	0.730888	130.9	74.15	205.05	0.638381	0.174716	1
LOC103317722	34.3333	20.25	54.5833	0.629008	26.1	28.3667	54.4667	0.479192	0.174973	1
LOC100680299	33.0476	6.83333	39.881	0.828657	74.7083	5.98611	80.6944	0.925818	0.174989	1
LOC100122501	25.1026	23.0256	48.1282	0.521577	42.4359	22.3718	64.8077	0.654797	0.175073	1
LOC100120246	19.5556	30.5741	50.1296	0.3901	30.7619	27.5952	58.3571	0.527132	0.175166	1
LOC100116702	191.657	303.111	494.769	0.387368	215.875	285.005	500.88	0.430992	0.175537	1
LOC100120618	29.3542	34.3125	63.6667	0.46106	46.1667	33.5214	79.688	0.579343	0.176945	1
LOC107980890	53.5833	62.3333	115.917	0.462257	133.15	114.167	247.317	0.538379	0.177069	1
LOC100117021	1182.39	1120.72	2303.11	0.513388	1898.11	1931.78	3829.89	0.495605	0.178716	1
LOC100679800	272.045	149.576	421.621	0.645237	324.197	213.5	537.697	0.602936	0.180065	1
LOC116738452	283.683	100.9	384.583	0.737638	560.267	161.05	721.317	0.776728	0.180353	1
LOC100122971	111.201	39.9461	151.147	0.735714	116.349	58.6042	174.953	0.665029	0.18086	1
LOC100119057	68.1975	40.2654	108.463	0.628763	43.7014	39.0069	82.7083	0.52838	0.181086	1
LOC100118856	1288.58	1319.92	2608.5	0.493994	2459.92	2357.67	4817.58	0.510612	0.18109	1
LOC100116596	50.7652	23.5758	74.3409	0.68287	46.9271	34.6667	81.5938	0.575131	0.182597	1
LOC100115227	471.643	309.429	781.071	0.603841	629.714	470.786	1100.5	0.572207	0.183377	1
LOC100121754	47.1083	34.3917	81.5	0.578016	49.0069	53.0069	102.014	0.480395	0.18443	1
LOC100119865	39.5	17.75	57.25	0.689956	96.6111	25.8889	122.5	0.788662	0.184824	1
LOC100122193	51.0952	23.2262	74.3214	0.68749	53.4386	14.0526	67.4912	0.791786	0.185029	1
LOC100116794	60.5521	60.4583	121.01	0.500387	97	69.4792	166.479	0.582655	0.185451	1
LOC100119898	42.0729	31.9167	73.9896	0.568633	59.7344	27.3438	87.0781	0.685986	0.186177	1
LOC100117600	33.9348	91.9565	125.891	0.269556	50.0128	95.6603	145.673	0.343322	0.186244	1
LOC100678817	34.6111	24.8571	59.4683	0.58201	45.4097	50.5069	95.9167	0.473429	0.186952	1
Atp5j2	881.803	772.121	1653.92	0.533158	1175.29	944.621	2119.91	0.554405	0.187734	1
LOC100117800	31.5208	21.1458	52.6667	0.598497	28.0185	32.8704	60.8889	0.460158	0.188776	1
LOC100119060	31.5208	21.1458	52.6667	0.598497	28.0185	32.8704	60.8889	0.460158	0.188776	1
LOC103317556	94.9614	55.8374	150.799	0.629722	77.1956	62.9333	140.129	0.55089	0.189312	1
LOC100118796	54.1508	18.9762	73.127	0.740504	40.9375	23.75	64.6875	0.63285	0.189352	1
LOC100679390	63.7667	78.5667	142.333	0.448009	107.833	99.2667	207.1	0.520682	0.191371	1
LOC100114921	92.0833	81.2037	173.287	0.531392	105.12	68.3704	173.491	0.605913	0.192549	1
LOC100122493	31.9444	35.6111	67.5556	0.472862	34.5	60.75	95.25	0.362205	0.192904	1
LOC100114126	21.2333	42.5333	63.7667	0.332985	26.0417	31.7083	57.75	0.450938	0.192926	1
LOC100122683	38.9	23.7833	62.6833	0.62058	28.5556	28.1111	56.6667	0.503922	0.19641	1
CYP336B1	66.4583	270.656	337.115	0.197139	155.021	508	663.021	0.23381	0.196943	1
LOC100679837	35.4722	25.1556	60.6278	0.585082	46.1667	20.4038	66.5705	0.6935	0.197906	1
LOC100116875	508.667	30.7333	539.4	0.943023	151.375	14.1458	165.521	0.914537	0.198012	1
LOC100120400	34.2917	12.0417	46.3333	0.740108	30.5333	19.4333	49.9667	0.611074	0.198822	1
LOC100121376	91.9111	73.6111	165.522	0.55528	91.0714	97.131	188.202	0.483902	0.200347	1
LOC100119157	14.1667	28.1667	42.3333	0.334646	21.6071	76.2857	97.8929	0.220722	0.200935	1
LOC103316962	114.121	54.9511	169.072	0.674983	209.669	130.15	339.819	0.617003	0.202076	1
LOC107981363	64.2222	36.1111	100.333	0.640089	95.7917	37.9167	133.708	0.716423	0.202484	1
Ndufab1	391.952	401.333	793.286	0.494087	410.714	477.81	888.524	0.462243	0.203457	1
LOC100120628	16.1667	20.3889	36.5556	0.442249	31.0556	22.2778	53.3333	0.582292	0.203862	1
LOC100121877	291.747	206.9	498.647	0.585077	281.893	167.007	448.9	0.627965	0.205534	1
Uqcrh	185.361	161	346.361	0.535167	320.375	332.167	652.542	0.490965	0.206286	1
LOC100118159	49.2581	32.4624	81.7204	0.602763	40.381	41.0357	81.4167	0.495979	0.206363	1
LOC100122613	35.6667	43.3889	79.0556	0.45116	78.5	66.9444	145.444	0.539725	0.207129	1
LOC100119815	56.1778	39.7556	95.9333	0.585592	91.4271	43.6354	135.062	0.676924	0.207929	1
LOC100116889	1165.07	1726.22	2891.28	0.402958	1142.07	1810.92	2952.98	0.38675	0.208546	1
LOC100121206	30.0385	19.6923	49.7308	0.604022	20.5	23.4167	43.9167	0.466793	0.20865	1
LOC100115929	31.9375	18.2083	50.1458	0.636892	42.1296	14.8519	56.9815	0.739357	0.209408	1
LOC100117806	16.963	27.2037	44.1667	0.384067	26.8333	24.6667	51.5	0.521036	0.209982	1
LOC100679807	62.7917	9.08333	71.875	0.873623	164.333	41.3333	205.667	0.799028	0.211182	1
LOC100114137	47.4167	61.9167	109.333	0.433689	141.583	135.792	277.375	0.51044	0.211831	1
LOC100120896	65.0769	85.3718	150.449	0.432552	197.333	199.177	396.51	0.497675	0.212186	1
LOC100113538	123.458	100.153	223.611	0.552112	187.449	121.077	308.526	0.607563	0.212427	1
LOC100680520	50.9667	54.9333	105.9	0.481272	95.8667	74.5333	170.4	0.562598	0.212624	1
LOC100118024	83.549	62.4902	146.039	0.5721	86.5686	87.2549	173.824	0.498026	0.214597	1
LOC100123387	24.6667	32.8571	57.5238	0.428808	38.9167	32.8333	71.75	0.542393	0.215044	1
LOC100115507	40.1771	30.9323	71.1094	0.565004	26.2604	31.1406	57.401	0.45749	0.215334	1
LOC100115578	143.792	206.625	350.417	0.410345	155.6	183.267	338.867	0.459178	0.218031	1
LOC100123566	87.3571	48.2857	135.643	0.644023	125.521	50.6875	176.208	0.712343	0.218291	1
LOC100680211	31	16.2222	47.2222	0.656471	26.6667	23.5556	50.2222	0.530973	0.218665	1
LOC100113619	180.641	119.141	299.782	0.602575	48.5476	22.7619	71.3095	0.680801	0.219988	1
LOC100121228	69.1111	10.1806	79.2917	0.871606	75.0833	19.7381	94.8214	0.791839	0.222668	1
LOC100120629	43.6218	44.8718	88.4936	0.492937	51.9693	35.943	87.9123	0.591149	0.223078	1
LOC100677905	85.1133	68.22	153.333	0.555087	132.02	137.133	269.153	0.490501	0.22438	1
LOC100114965	1590.07	915.019	2505.09	0.634737	1955.98	1049.39	3005.37	0.650829	0.224535	1
Gr18	50.6667	16.2222	66.8889	0.757475	86.2778	16.6667	102.944	0.8381	0.227041	1
LOC100679097	26.75	21.5	48.25	0.554404	37.7083	18.75	56.4583	0.667897	0.228215	1
LOC107981333	67.0833	60.4167	127.5	0.526144	67.0833	81.5833	148.667	0.451233	0.228221	1
LOC100116013	35.1111	21.1111	56.2222	0.624506	22	22.6944	44.6944	0.492231	0.228583	1
LOC100677982	54.5333	25.5333	80.0667	0.681099	70.6398	48.7527	119.392	0.59166	0.229661	1
LOC100114793	93.1806	55.0595	148.24	0.628579	77.1956	62.9333	140.129	0.55089	0.229732	1
LOC100118917	14.9	42.2333	57.1333	0.260793	43.619	82.7619	126.381	0.345139	0.229788	1
LOC100124158	67.5	50.1667	117.667	0.573654	85.5833	86.9167	172.5	0.496135	0.230294	1
LOC100121828	43.6667	22.4815	66.1481	0.660134	43.9583	13.1875	57.1458	0.769231	0.231052	1
LOC100122464	36.1667	24.8095	60.9762	0.593128	39.6111	41.6667	81.2778	0.487355	0.231168	1
LOC100120843	113.625	313.75	427.375	0.265867	128.583	428.833	557.417	0.230677	0.231261	1
LOC116416356	113.625	313.75	427.375	0.265867	128.583	428.833	557.417	0.230677	0.231261	1
LOC103316329	13.5	27.6944	41.1944	0.327714	11.25	44	55.25	0.20362	0.231826	1
LOC100120542	21.3333	23.1667	44.5	0.479401	35.8571	23.1667	59.0238	0.607503	0.232229	1
LOC100113804	99.0219	56.3684	155.39	0.637246	79.9701	60.5897	140.56	0.56894	0.233556	1
LOC100124198	27.7667	27.2667	55.0333	0.504543	58.6667	38.2667	96.9333	0.605227	0.233591	1
Cox6a1	1146.93	914	2060.93	0.556512	1967.57	1677.07	3644.63	0.539853	0.23397	1
Uqcrc2	402.49	390.216	792.706	0.507742	535.275	463.294	998.569	0.536042	0.234004	1
LOC100122545	69.1494	57.3506	126.5	0.546636	48.9133	55.6733	104.587	0.467682	0.234017	1
LOC100120028	54.7188	44.3021	99.0208	0.552598	63.1863	71.7353	134.922	0.468319	0.234452	1
LOC100680157	79.3712	40.0909	119.462	0.664405	121.674	44.4773	166.152	0.732309	0.236101	1
LOC100122569	184.688	80.4271	265.115	0.696633	134.6	74.3333	208.933	0.644225	0.236524	1
LOC100116573	127.333	102.754	230.088	0.553412	127.933	127.875	255.808	0.500114	0.236926	1
LOC100114015	37.35	30.5833	67.9333	0.549804	66.1333	79.8167	145.95	0.453123	0.237045	1
LOC100113694	92.2333	57.2333	149.467	0.617083	122.567	99.3333	221.9	0.552351	0.238082	1
LOC100118132	204.667	209.556	414.222	0.494099	180.815	154.667	335.481	0.538971	0.239016	1
LOC100124279	22.0556	29.7778	51.8333	0.425509	29.9583	23.5833	53.5417	0.559533	0.23911	1
LOC100123943	58.9694	49.0918	108.061	0.545703	85.0185	52.179	137.198	0.61968	0.239743	1
LOC100679693	640.857	249.69	890.548	0.719621	399.905	133.595	533.5	0.749587	0.240145	1
LOC100120368	21.8667	25.5	47.3667	0.461647	35.0625	25.2708	60.3333	0.581146	0.240165	1
LOC103316398	50.6548	31.3393	81.994	0.617786	59.1852	54.8333	114.019	0.519084	0.240437	1
LOC116416338	117.852	76.8889	194.741	0.605173	125.63	62.6852	188.315	0.667126	0.240625	1
LOC100122119	173.97	112.673	286.643	0.606923	159.878	83.0577	242.936	0.658109	0.240863	1
Surf4	196.464	197.845	394.31	0.498249	192.844	162.633	355.478	0.542494	0.241355	1
LOC100122105	92.0882	79.9412	172.029	0.535305	416.049	437.794	853.843	0.487266	0.241436	1
Uqcrfs1	583.194	570.583	1153.78	0.505465	808.796	719.259	1528.06	0.529298	0.241476	1
LOC100118248	21.8333	17.1111	38.9444	0.560628	28.463	12.8611	41.3241	0.688774	0.24191	1
LOC100120850	50.4062	188.979	239.385	0.210565	40.4167	203.698	244.115	0.165564	0.242236	1
LOC100680229	106.722	58.3333	165.056	0.646584	27.6429	22.1429	49.7857	0.555237	0.242617	1
LOC100123282	24.6667	24.8889	49.5556	0.497758	38	23.4167	61.4167	0.618725	0.243695	1
LOC100123167	29.875	20.0833	49.9583	0.597998	26.8611	29.8333	56.6944	0.473787	0.243843	1
LOC100117961	36.9231	21.1538	58.0769	0.635762	26.8095	25.381	52.1905	0.513686	0.243853	1
LOC100679472	129.045	97.4394	226.485	0.569775	144.5	134.879	279.379	0.517219	0.243947	1
LOC100115621	73.4359	41.4872	114.923	0.639	121.06	50.7024	171.762	0.70481	0.245357	1
LOC100115714	49.2407	5.68519	54.9259	0.896494	60.1389	2.19444	62.3333	0.964795	0.248139	1
LOC116417468	699.533	864.133	1563.67	0.447367	462.1	627.7	1089.8	0.424023	0.248733	1
LOC100117064	318.728	54.8772	373.605	0.853115	361.658	77.4474	439.105	0.823625	0.251586	1
LOC100123022	33.5606	24.0303	57.5909	0.582741	43.9524	19.2857	63.2381	0.69503	0.252001	1
LOC100119466	48.7172	27.6768	76.3939	0.63771	40.2167	14.8667	55.0833	0.730106	0.254391	1
LOC100116762	24.2037	33.2407	57.4444	0.421341	59.9785	54.2688	114.247	0.524988	0.255975	1
LOC100117399	23.9762	71.0476	95.0238	0.252318	52.2917	113.854	166.146	0.314734	0.256187	1
LOC100121596	112.983	73.164	186.147	0.606955	109.743	90.4978	200.241	0.548055	0.257996	1
SP49	42.7292	72	114.729	0.372435	59.3846	138.205	197.59	0.300545	0.25804	1
LOC100115364	22.9444	30.7222	53.6667	0.427536	31.0256	27.6282	58.6538	0.528962	0.258307	1
LOC103315933	53.6667	37.6667	91.3333	0.587591	58.1667	57.6667	115.833	0.502158	0.259561	1
LOC107980449	36.2222	33.5556	69.7778	0.519108	54.7333	34.8333	89.5667	0.61109	0.259963	1
LOC100117923	106.167	62.2949	168.462	0.630213	91.9615	70.3974	162.359	0.566409	0.260636	1
LOC100124130	295.214	296.75	591.964	0.498702	362.87	320.938	683.808	0.53066	0.261466	1
LOC100119448	138.994	93.5556	232.549	0.597696	127.889	106.099	233.988	0.546563	0.261842	1
LOC100114199	196.685	201.389	398.074	0.494092	222.167	194.05	416.217	0.533776	0.262099	1
LOC100678565	93.4	48.5667	141.967	0.657901	117.367	45.1	162.467	0.722405	0.262154	1
LOC100679865	49.0417	13.1667	62.2083	0.788346	71.625	11	82.625	0.866868	0.263098	1
LOC100120376	89.85	106.85	196.7	0.456787	141.483	136.883	278.367	0.508262	0.263713	1
LOC116416015	159.222	98.625	257.847	0.617506	176.806	133.542	310.347	0.569702	0.264278	1
LOC100115508	154.267	165.244	319.511	0.482821	219.367	197.111	416.478	0.526719	0.26428	1
LOC100678016	378.183	170.586	548.769	0.689148	541.882	279.29	821.172	0.659888	0.264367	1
LOC100118463	110.548	65.2738	175.821	0.628749	135.607	101.702	237.31	0.571436	0.264514	1
LOC100120737	24.6818	44.3333	69.0152	0.357629	46.2833	56.5167	102.8	0.450227	0.265488	1
GstS5	93	76	169	0.550296	99.3667	62.0333	161.4	0.615655	0.265776	1
LOC100120524	28.5333	18.7	47.2333	0.604093	17.6111	19.9444	37.5556	0.468935	0.26625	1
LOC100677924	20.5	19	39.5	0.518987	27.2121	15.9091	43.1212	0.631061	0.266407	1
LOC100118315	2123.83	2189.03	4312.86	0.492442	2437.33	2397.15	4834.49	0.504156	0.26692	1
LOC100119949	49.9028	35.8611	85.7639	0.581862	103.5	54.5778	158.078	0.654741	0.267068	1
LOC100119487	427.292	263.569	690.861	0.618491	711.708	390.264	1101.97	0.64585	0.267143	1
LOC103317903	60.4333	15.3	75.7333	0.797975	63.4524	9.21429	72.6667	0.873198	0.26716	1
LOC100118860	57.0272	47.3707	104.398	0.546248	69.1956	41.54	110.736	0.624872	0.26746	1
CYP9AG6	26.5833	11.8333	38.4167	0.691974	31.25	6.08333	37.3333	0.837054	0.26884	1
LOC100117827	76.3333	46.6667	123	0.620596	131.867	59.1667	191.033	0.690281	0.269182	1
LOC100118555	24.3889	28.6111	53	0.460168	39.1786	29.1071	68.2857	0.573745	0.26964	1
LOC100123552	51.3674	49.6326	101	0.508588	66.1744	46.6977	112.872	0.586278	0.270171	1
LOC100119614	33.7917	12.8333	46.625	0.724754	29.05	19.55	48.6	0.597737	0.271061	1
LOC100678288	44.3833	47.0833	91.4667	0.485241	71.275	55.675	126.95	0.561442	0.271526	1
LOC100120898	17.9	36.2889	54.1889	0.330326	33.1458	44.6181	77.7639	0.426237	0.271532	1
LOC116415976	21.75	17.7222	39.4722	0.55102	33.9333	16.8111	50.7444	0.66871	0.273015	1
LOC100123556	57.8867	59.26	117.147	0.494138	41.6042	59.5	101.104	0.411498	0.273196	1
LOC100116712	130.793	78.9067	209.7	0.623716	158.899	76.8696	235.768	0.673961	0.27337	1
LOC100122851	94.1778	71.8222	166	0.567336	86.7556	83.6556	170.411	0.509096	0.274346	1
LOC100118070	45.8472	47.4861	93.3333	0.49122	54.2361	78.0694	132.306	0.409931	0.274389	1
RPA2	64.9697	59.9015	124.871	0.520294	67.0909	81.2803	148.371	0.452183	0.27484	1
LOC100680265	29.4167	21.4792	50.8958	0.577978	16.1667	20.0833	36.25	0.445977	0.275037	1
LOC100115656	23.0833	13.5	36.5833	0.630979	26.8667	26.2333	53.1	0.505964	0.275272	1
LOC100117910	27.5139	25.4861	53	0.51913	30.8636	44.9091	75.7727	0.407319	0.275374	1
LOC100680527	41.8824	22.2647	64.1471	0.652912	34.3077	28.0299	62.3376	0.550353	0.276115	1
LOC100119612	266.267	255.692	521.958	0.51013	252.123	209.974	462.096	0.545606	0.276418	1
LOC100678462	40.5	23.2778	63.7778	0.635017	32.746	28.0794	60.8254	0.538361	0.276498	1
LOC100114161	164.716	160.382	325.098	0.506665	470.083	529.736	999.819	0.470168	0.276933	1
LOC100118388	26.8393	24.0952	50.9345	0.526937	49.9565	30.8696	80.8261	0.618074	0.277342	1
LOC100118334	104.5	98.8333	203.333	0.513934	141.667	162.417	304.083	0.465881	0.277447	1
LOC103316732	104.5	98.8333	203.333	0.513934	141.667	162.417	304.083	0.465881	0.277447	1
LOC103316806	80.0833	28.7778	108.861	0.735647	109.5	53.6667	163.167	0.671093	0.278427	1
LOC100120907	368.7	291.15	659.85	0.558763	310.016	279.032	589.048	0.5263	0.279507	1
LOC100122072	83.9928	73.0217	157.014	0.534936	145.019	159.951	304.969	0.475519	0.27957	1
LOC100116202	136.186	107.014	243.2	0.559974	116.581	73.9952	190.576	0.611729	0.279857	1
LOC100115526	84.5333	67.4111	151.944	0.556344	512.495	334.732	847.227	0.604908	0.279923	1
LOC100301995	60.3441	52.1989	112.543	0.536187	117.838	77.3235	195.162	0.603798	0.280039	1
LOC100114560	69.7431	68.7569	138.5	0.50356	82.442	61.2174	143.659	0.573871	0.280629	1
LOC100679372	18.8333	24.5833	43.4167	0.433781	25.5	19.5333	45.0333	0.566247	0.28072	1
LOC100123964	62.119	61.5238	123.643	0.502407	58.6875	42.3958	101.083	0.580585	0.281698	1
LOC100121693	129.799	112.481	242.28	0.53574	124.345	131.602	255.947	0.485822	0.282329	1
LOC100119434	66.6917	43.8417	110.533	0.603362	37.7051	34.0897	71.7949	0.525179	0.283605	1
LOC100120435	293.524	224.881	518.405	0.566206	440.794	382.246	823.04	0.535568	0.284015	1
LOC100677839	262.162	142.201	404.363	0.648333	204.328	131.294	335.623	0.608804	0.284185	1
Ndufa6	284.154	247.038	531.192	0.534936	595.949	460.308	1056.26	0.564208	0.284504	1
CYP6AS33	18.1458	29.8958	48.0417	0.37771	14.0556	37.7639	51.8194	0.271241	0.28622	1
LOC100114763	103.573	88.6458	192.219	0.538828	78.8222	85.5444	164.367	0.479551	0.286411	1
LOC100120288	26.0333	16.9	42.9333	0.606366	23.1667	24.7	47.8667	0.483983	0.286568	1
Atp5j	615.944	621.444	1237.39	0.497778	750.167	823.111	1573.28	0.476818	0.287024	1
LOC100120758	44.6583	16.325	60.9833	0.732304	54.2667	12	66.2667	0.818913	0.288005	1
LOC100680305	27.9444	11.0556	39	0.716524	36.2667	24.6333	60.9	0.595512	0.288284	1
LOC100119822	34.1333	19.25	53.3833	0.639401	46.1212	40.8182	86.9394	0.530498	0.289139	1
LOC100119650	170.31	103.988	274.298	0.620893	416.226	215.143	631.369	0.659244	0.289611	1
LOC100499164	202.883	216.1	418.983	0.484228	260.183	241.25	501.433	0.518879	0.289728	1
LOC100113901	28.7083	13.5417	42.25	0.679487	31.3333	24.119	55.4524	0.565049	0.291057	1
Rpb10	97.8833	86.1333	184.017	0.531926	127.894	140.939	268.833	0.475737	0.291193	1
LOC100118160	20.8333	24.5833	45.4167	0.458716	24.9242	18.9091	43.8333	0.568614	0.291196	1
LOC100114962	32.5139	22.7917	55.3056	0.587896	32.7917	13.25	46.0417	0.712217	0.291585	1
LOC100117036	19.5417	27.0833	46.625	0.419124	23.7083	20.7361	44.4444	0.533438	0.291773	1
LOC100116430	56.75	45.6667	102.417	0.554109	407.214	416.381	823.595	0.494435	0.291831	1
LOC100114958	25.3333	16.9444	42.2778	0.599212	24.75	25.1944	49.9444	0.495551	0.292563	1
Pgi	209.967	242.833	452.8	0.463707	310.133	314.833	624.967	0.49624	0.293369	1
LOC100120301	25.5	23.6667	49.1667	0.518644	29.8	16.7	46.5	0.64086	0.293856	1
SP102	58.1	88.2889	146.389	0.396888	101.31	191.698	293.008	0.345757	0.294255	1
LOC100114180	79.1467	41.88	121.027	0.653961	74.8817	51.0269	125.909	0.594731	0.294356	1
LOC100115543	55.5588	24.9706	80.5294	0.68992	40.0417	26.9167	66.9583	0.598009	0.294369	1
SP43	107.861	83.5556	191.417	0.563489	135.325	130.192	265.517	0.509667	0.294748	1
LOC103317267	43.1944	32.8333	76.0278	0.56814	53.3889	55.0556	108.444	0.492316	0.294752	1
LOC100118180	98.3333	65.8472	164.181	0.598934	156.083	83.1667	239.25	0.652386	0.294886	1
LOC100115449	127.524	42.8984	170.423	0.748283	136.877	33.8889	170.765	0.801547	0.294972	1
LOC100120928	137.483	133.517	271	0.507319	117.567	137.9	255.467	0.460204	0.295032	1
LOC100115905	56.4	47.5167	103.917	0.542743	63.85	72.85	136.7	0.467081	0.295259	1
LOC103315668	57.25	1.83333	59.0833	0.96897	147.875	10.2917	158.167	0.934932	0.295429	1
LOC100115750	197.222	151.278	348.5	0.565917	196.883	176.517	373.4	0.527272	0.295507	1
LOC100123849	39.8958	33.2083	73.1042	0.54574	41.4048	23.7143	65.119	0.635832	0.295651	1
LOC100121413	125.877	56.8977	182.775	0.688701	97.8365	56.6635	154.5	0.633246	0.296326	1
LOC100119823	27.5476	19.0238	46.5714	0.591513	21.7	24.4667	46.1667	0.470036	0.296685	1
LOC100121908	39.75	18.131	57.881	0.686754	53.3854	36.1562	89.5417	0.596208	0.297381	1
LOC100679295	29.25	23.1667	52.4167	0.558029	28.3333	14.6667	43	0.658915	0.298124	1
LOC100118913	36.5556	16	52.5556	0.69556	27.9722	19.1944	47.1667	0.593051	0.298558	1
LOC107980522	195.167	0.333333	195.5	0.998295	330.583	3.33333	333.917	0.990017	0.299907	1
LOC100116866	145.199	58.2439	203.443	0.713709	224.776	72.0447	296.821	0.757279	0.300518	1
LOC100123316	69.0628	45.4307	114.494	0.603203	99.2854	49.5556	148.841	0.667057	0.301145	1
LOC100119326	22.3571	19.2143	41.5714	0.537801	40.5556	21.9722	62.5278	0.648601	0.301254	1
LOC100679040	24.1667	16.3095	40.4762	0.597059	27.2857	29.7262	57.0119	0.478597	0.302338	1
LOC103316687	168.667	150.729	319.396	0.52808	214.704	224.519	439.222	0.488827	0.302486	1
LOC100117712	32.4833	32.1167	64.6	0.502838	42.5667	29.4	71.9667	0.591478	0.303804	1
LOC100120220	63.0278	65.4444	128.472	0.490595	83.8889	109.583	193.472	0.433597	0.304534	1
LOC100115299	67.4744	38.4744	105.949	0.636859	50.3553	39.0126	89.3679	0.563461	0.304794	1
LOC100115406	65.2029	43.3768	108.58	0.600507	115.381	57.869	173.25	0.66598	0.305428	1
LOC107981034	62.8846	71.4103	134.295	0.468258	61.8141	52.1859	114	0.542229	0.306063	1
LOC100679089	97.637	67.3704	165.007	0.591713	80.0194	71.8333	151.853	0.526954	0.306626	1
LOC100422735	64.9167	87.8333	152.75	0.424986	112.083	190.75	302.833	0.370116	0.306772	1
LOC103316629	26.5625	24.3021	50.8646	0.52222	29	17.4487	46.4487	0.624344	0.307024	1
LOC100116750	170.094	140.638	310.732	0.547399	209.303	145.462	354.765	0.589976	0.30703	1
LOC100115460	1134.11	655.833	1789.94	0.6336	1175.21	728	1903.21	0.617489	0.307606	1
LOC100119002	263.042	330.281	593.323	0.443336	366.048	513.349	879.397	0.416249	0.307892	1
LOC100116464	85.7416	45.009	130.751	0.655764	77.1667	54.2033	131.37	0.5874	0.308028	1
SPH103	94.375	26.5556	120.931	0.780407	96.3611	37.6806	134.042	0.718889	0.308517	1
LOC100115652	143.847	129.458	273.306	0.526324	165.417	124.764	290.181	0.570047	0.308557	1
LOC107980937	44.5159	38.9603	83.4762	0.533276	40.0083	23.6167	63.625	0.628815	0.308632	1
LOC100119043	130.985	94.9343	225.919	0.579786	169.649	100.201	269.851	0.628679	0.308671	1
LOC107981402	49.0833	9	58.0833	0.84505	95.5	10.6111	106.111	0.9	0.309515	1
LOC100116930	319.542	235.521	555.062	0.575686	480.896	314.333	795.229	0.604726	0.310607	1
LOC100118205	1184.44	1099.44	2283.89	0.518609	1844.06	1807.83	3651.89	0.504959	0.310677	1
LOC100119203	29.625	18.875	48.5	0.610825	25.9167	24.25	50.1667	0.516611	0.311343	1
LOC100119624	29.625	18.875	48.5	0.610825	25.9167	24.25	50.1667	0.516611	0.311343	1
LOC103315417	85.2889	80.6444	165.933	0.513995	110.889	129.378	240.267	0.461524	0.311361	1
LOC100123680	32.8125	12.75	45.5625	0.720165	39	8.33333	47.3333	0.823944	0.312735	1
LOC100122557	26.6444	36.8667	63.5111	0.419524	42.7895	40.0439	82.8333	0.516573	0.313244	1
LOC100119672	140.944	38.8889	179.833	0.78375	125.778	44.8556	170.633	0.737123	0.314761	1
LOC100679195	31.2889	18.5	49.7889	0.628431	27.5641	25.1538	52.7179	0.52286	0.314902	1
GstZ1	71.7989	46.6092	118.408	0.606368	113.316	56.3448	169.661	0.667897	0.3159	1
LOC100118808	48.9028	39.3611	88.2639	0.554052	76.1944	45.2361	121.431	0.627473	0.316326	1
LOC100187734	22.7857	22.9524	45.7381	0.498178	37.0147	23.1176	60.1324	0.615554	0.316646	1
LOC100678877	100.185	208.869	309.054	0.324166	171.631	302.482	474.113	0.362004	0.317528	1
LOC100115350	55.1833	56.6833	111.867	0.493296	84.5167	66.3667	150.883	0.560146	0.317718	1
LOC100121709	106.367	79	185.367	0.573818	146.333	89.7	236.033	0.619969	0.318138	1
LOC100116672	178.731	71.0278	249.759	0.715615	72.7424	37.1212	109.864	0.662116	0.318464	1
LOC100115632	43.3148	101.12	144.435	0.299891	52.1631	94.3865	146.55	0.355942	0.318478	1
LOC100118289	32.3185	30.0952	62.4137	0.51781	51.7778	34.8444	86.6222	0.597742	0.318692	1
LOC100115557	77.7083	60.3333	138.042	0.562934	136.542	84.9583	221.5	0.616441	0.318837	1
LOC100120582	64.2381	46.0952	110.333	0.582218	81.3333	77.6333	158.967	0.511638	0.318881	1
LOC100122109	144.099	129.492	273.59	0.526696	149.695	158.822	308.517	0.485208	0.319265	1
LOC100119597	53.2556	58.6389	111.894	0.475945	65.695	92.8723	158.567	0.414304	0.31971	1
LOC116415687	60.1282	34.75	94.8782	0.633741	64.7756	49.0705	113.846	0.568975	0.320748	1
LOC100123748	81.125	86.8333	167.958	0.483007	138.4	120.333	258.733	0.534914	0.322278	1
LOC100123270	42.3	26.4167	68.7167	0.615571	44.4167	39.5833	84	0.52877	0.323122	1
LOC100122376	58.3141	14.8718	73.1859	0.796794	46.1354	6.17708	52.3125	0.88192	0.32374	1
LOC103317939	58.3141	14.8718	73.1859	0.796794	46.1354	6.17708	52.3125	0.88192	0.32374	1
LOC100680245	430.611	319.167	749.778	0.574318	516.361	423.972	940.333	0.549126	0.323785	1
LOC100118628	51.4514	33.4062	84.8576	0.606326	53.8295	24.7171	78.5465	0.68532	0.323881	1
LOC103317999	104.583	91.0833	195.667	0.534497	165.417	173.333	338.75	0.488315	0.323901	1
LOC100679207	49.8298	48.8688	98.6986	0.504868	63.6738	45.9823	109.656	0.580668	0.325402	1
LOC100123468	48.1667	37.25	85.4167	0.563902	86.0208	50	136.021	0.632409	0.325743	1
LOC116417627	48.1667	37.25	85.4167	0.563902	86.0208	50	136.021	0.632409	0.325743	1
LOC100116787	68.25	71.6667	139.917	0.48779	113.042	95.4167	208.458	0.542275	0.326515	1
LOC100124053	31.2333	19.6333	50.8667	0.614024	28.5833	26.1364	54.7197	0.522359	0.327145	1
LOC100122419	109.561	73.7045	183.265	0.597826	183.636	101.53	285.167	0.643962	0.328136	1
LOC100119954	65.8333	34.5	100.333	0.656146	70.6667	50	120.667	0.585635	0.32847	1
LOC100118116	82.3889	46.2222	128.611	0.640605	53.2857	40.6667	93.9524	0.567157	0.328624	1
Ndufs5	677.375	575.042	1252.42	0.540854	1125.92	890.417	2016.33	0.558398	0.328872	1
LOC100114150	84.9603	93.5397	178.5	0.475968	136.182	123.848	260.03	0.523715	0.329756	1
LOC100122534	80.873	76.754	157.627	0.513066	150	172.238	322.238	0.465494	0.330084	1
LOC100121134	49.1515	32.4773	81.6288	0.602135	78.2748	68.8919	147.167	0.531878	0.330738	1
LOC100123259	61.9394	40.6061	102.545	0.604019	59.9697	52.7424	112.712	0.532061	0.332065	1
LOC100117577	44.625	37	81.625	0.546708	34	39.4833	73.4833	0.46269	0.332926	1
LOC100679618	26.4167	22.5	48.9167	0.540034	26.1364	34.5606	60.697	0.430604	0.333076	1
LOC100119602	29.2407	26.9815	56.2222	0.520092	34.6667	20.0476	54.7143	0.633594	0.333853	1
LOC100123018	249.313	306.507	555.82	0.44855	339.549	371.901	711.451	0.477263	0.33425	1
LOC100677983	140.944	38.8889	179.833	0.78375	148.833	51.3889	200.222	0.743341	0.334604	1
LOC100118265	177	138.767	315.767	0.56054	274.385	184.458	458.844	0.597993	0.334717	1
LOC100121532	49.4394	32.6364	82.0758	0.602363	57.0417	27.3542	84.3958	0.675882	0.335139	1
LOC100678417	139.6	62	201.6	0.69246	345.033	185.833	530.867	0.649943	0.335545	1
LOC103315780	204.133	139.333	343.467	0.594332	164	131.767	295.767	0.554491	0.335612	1
LOC100124137	23.075	31.2833	54.3583	0.424498	20.9333	41.2722	62.2056	0.336519	0.335625	1
Ndufb1	297.25	361.733	658.983	0.451074	461.439	506.273	967.712	0.476835	0.335889	1
LOC100117642	35.031	67.6938	102.725	0.341018	51.1806	73.0625	124.243	0.411939	0.335945	1
LOC100114567	96.1458	48.6	144.746	0.664239	167.222	104.533	271.755	0.61534	0.336351	1
LOC100118475	107.861	83.5556	191.417	0.563489	132.016	124.468	256.484	0.514714	0.337952	1
LOC100118457	153.507	166.345	319.853	0.479931	196.736	247.678	444.414	0.442686	0.338125	1
LOC100679759	34.7708	30.7292	65.5	0.530852	67.4848	42.4545	109.939	0.613837	0.338235	1
LOC100115291	172.062	169.365	341.427	0.503951	311.843	266.815	578.657	0.538907	0.338305	1
LOC116415701	23.4	27.4	50.8	0.46063	34.1061	26.3182	60.4242	0.564443	0.338374	1
LOC100118170	2288.63	2482.2	4770.83	0.479713	2304.12	2600.38	4904.5	0.469797	0.338569	1
LOC100122941	51.75	49.7667	101.517	0.509769	68.1556	49.7222	117.878	0.578188	0.338637	1
LOC100498670	27.1481	50.463	77.6111	0.349797	32.3667	83.6111	115.978	0.279076	0.338794	1
LOC100678474	32.8095	20.6508	53.4603	0.613717	30.447	28.9545	59.4015	0.512562	0.339208	1
LOC116418375	99.6667	88.3125	187.979	0.530201	158.646	116.896	275.542	0.57576	0.340174	1
LOC107981698	53.8333	42.0222	95.8556	0.561609	59.9333	61.2667	121.2	0.494499	0.34036	1
LOC100121083	40.9127	18.7857	59.6984	0.685323	36.0632	24.5172	60.5805	0.595295	0.340918	1
LOC116416401	98.3833	89.7167	188.1	0.523037	127.583	139.55	267.133	0.477602	0.3412	1
LOC100115830	63.1301	37.9512	101.081	0.624548	71.1154	55.3504	126.466	0.562329	0.341658	1
LOC100123627	22.9444	28.2778	51.2222	0.447939	33.3333	28.5185	61.8519	0.538922	0.341979	1
LOC100123614	833.389	791.014	1624.4	0.513043	855.847	758.236	1614.08	0.530237	0.342132	1
LOC116738495	78.4667	93.5	171.967	0.45629	313.4	312.033	625.433	0.501093	0.342401	1
LOC100117715	2319.3	2529.2	4848.5	0.478354	3496.37	3678.87	7175.23	0.487283	0.342776	1
LOC100121284	40.5463	40.8241	81.3704	0.498293	48.9211	34.3509	83.2719	0.587486	0.344016	1
LOC100680257	40.5463	40.8241	81.3704	0.498293	48.9211	34.3509	83.2719	0.587486	0.344016	1
LOC100118368	125.839	126.372	252.211	0.498943	135.903	161.677	297.581	0.456694	0.345323	1
LOC100121565	33.4167	19.25	52.6667	0.634494	34.6944	29.6667	64.3611	0.539059	0.345398	1
LOC100120634	150.933	93.2	244.133	0.618241	128.024	96.8095	224.833	0.569416	0.345612	1
LOC100120002	44.6667	47.3333	92	0.485507	59.9167	82.3333	142.25	0.421207	0.346259	1
LOC100679065	50.6528	28.1667	78.8194	0.642643	85.7051	34.7436	120.449	0.711549	0.346693	1
LOC100117060	377.667	334.394	712.061	0.530386	384.758	377.045	761.803	0.505062	0.347545	1
LOC100678688	18.75	18.75	37.5	0.5	24.1667	14.3	38.4667	0.62825	0.348125	1
LOC100679992	198.713	155.34	354.053	0.561253	329.359	294.231	623.59	0.528166	0.349516	1
LOC100116956	92.0185	36.2284	128.247	0.717511	88.9722	45.6875	134.66	0.660719	0.350266	1
Eh1	232.826	146.258	379.083	0.614181	216.523	117.439	333.962	0.648345	0.350917	1
LOC100679132	36.3646	45.3542	81.7188	0.444997	44.2292	40.7396	84.9688	0.520535	0.35115	1
LOC100124022	32.125	36.625	68.75	0.467273	27.8472	21.5139	49.3611	0.564153	0.351749	1
CCE-A6	78.4833	85.925	164.408	0.477368	117.792	103.608	221.4	0.532031	0.35225	1
LOC100678179	52.4902	20.7843	73.2745	0.71635	89.5227	47.4545	136.977	0.653559	0.352251	1
LOC100113667	77.4429	112.719	190.162	0.407247	127.026	221.645	348.671	0.364316	0.352571	1
LOC100116044	236.056	264.944	501	0.471169	503.444	507.944	1011.39	0.497775	0.352741	1
LOC103317445	43.1944	32.0056	75.2	0.574394	65.5111	36.7222	102.233	0.6408	0.352786	1
LOC103316379	61.7407	61.463	123.204	0.501127	60.4074	46.5185	106.926	0.564946	0.352884	1
LOC100120185	31.5897	24.4744	56.0641	0.563458	43.8333	23.9167	67.75	0.646986	0.353368	1
LOC100121769	26.9722	24.5278	51.5	0.523732	28.0833	37.3889	65.4722	0.428935	0.353795	1
LOC100121981	17.3889	18.8333	36.2222	0.480061	15.6111	26.7778	42.3889	0.368283	0.354159	1
LOC100119754	48.3596	48.1316	96.4912	0.501182	60.4167	77.7851	138.202	0.437163	0.354391	1
LOC100120201	43.7879	34.6515	78.4394	0.558238	64.0417	37.6806	101.722	0.629574	0.354987	1
LOC100122388	170.237	111.202	281.439	0.604881	118.968	92.0952	211.063	0.563661	0.355191	1
LOC100116394	32	16.4444	48.4444	0.66055	33.0833	10.25	43.3333	0.763462	0.35533	1
LOC100122957	75.9608	92.0392	168	0.452148	55.8922	84.4216	140.314	0.398337	0.355529	1
LOC100119746	542	387.274	929.274	0.583251	556.208	434.613	990.821	0.561361	0.355891	1
Csnk1e	41.8172	35.7581	77.5753	0.539053	60.4324	38.5586	98.991	0.610484	0.356121	1
LOC100116028	42.5758	33.1212	75.697	0.56245	65.4697	38.9394	104.409	0.62705	0.356185	1
LOC103317789	99.2857	24.1667	123.452	0.804243	161.571	29.5238	191.095	0.845502	0.356338	1
LOC100116118	23.5833	14.9167	38.5	0.612554	37.3333	14.75	52.0833	0.7168	0.357175	1
LOC100120616	28.6667	20	48.6667	0.589041	36.5	37.5417	74.0417	0.492966	0.357201	1
LOC100118468	37.0591	55.7527	92.8118	0.399293	39.7931	42.523	82.3161	0.483418	0.357245	1
LOC100679549	23.1275	41.9608	65.0882	0.355325	20.5833	52.5	73.0833	0.281642	0.357445	1
LOC100123130	36.4722	21.7222	58.1944	0.62673	35.6944	30.6389	66.3333	0.538107	0.358786	1
LOC100122840	28.8667	30.3	59.1667	0.487887	24.4444	37.6667	62.1111	0.39356	0.35923	1
LOC100116729	710.815	610.5	1321.31	0.53796	685.95	547.267	1233.22	0.556228	0.360444	1
LOC100118061	28.6889	31.1111	59.8	0.479747	35.7917	26.8542	62.6458	0.571334	0.360738	1
LOC100119541	94.2177	50.8898	145.108	0.649296	112.362	74.9255	187.287	0.599943	0.361341	1
LOC100117277	92.4259	83.7037	176.13	0.524761	104.883	115.683	220.567	0.475518	0.361531	1
LOC100118804	9.68182	132.864	142.545	0.0679209	13.8333	282.333	296.167	0.0467079	0.361751	1
LOC100116483	92.8857	66.6333	159.519	0.582286	80.0269	71.1989	151.226	0.529188	0.36203	1
LOC100122197	739.708	907.681	1647.39	0.449019	1243.18	1439.42	2682.6	0.463424	0.362212	1
LOC100678302	33.3333	11.25	44.5833	0.747664	30.5185	16.1852	46.7037	0.65345	0.362238	1
LOC100113525	87.5833	73.4167	161	0.543996	123.6	125.633	249.233	0.495921	0.362505	1
LOC100122282	28.0833	27	55.0833	0.509834	40.9744	27.3718	68.3462	0.599512	0.363551	1
LOC100120291	100.031	45.7083	145.74	0.68637	199.422	73.9444	273.367	0.729505	0.364101	1
LOC100121889	114.767	63.2333	178	0.644757	91.3	63.3667	154.667	0.590302	0.364178	1
LOC100115973	407.372	71.3205	478.692	0.85101	526.679	108.333	635.013	0.8294	0.364715	1
LOC116738511	36.0417	26.375	62.4167	0.577437	29.25	30.0417	59.2917	0.493324	0.364861	1
LOC100680082	47.3039	38.5392	85.8431	0.551051	43.5778	47.4222	91	0.478877	0.365014	1
LOC100122547	65.6019	52.7963	118.398	0.554078	81.7963	50.7037	132.5	0.617331	0.365843	1
LOC100122195	43.6404	33.2807	76.9211	0.567339	50.0351	51.0526	101.088	0.494967	0.365845	1
LOC100114169	301.5	317.089	618.589	0.4874	422.5	403.967	826.467	0.511212	0.366134	1
LOC100115185	112.583	47.4524	160.036	0.703489	193.146	66.6042	259.75	0.743584	0.36664	1
LOC100120065	21.381	72.6429	94.0238	0.227399	17.7436	84.0256	101.769	0.174351	0.366811	1
LOC100113496	41.5278	37.4167	78.9444	0.526038	62.3194	42.2639	104.583	0.595883	0.367331	1
LOC100122321	48.3667	53.9	102.267	0.472947	64.3333	92.3	156.633	0.410726	0.367379	1
LOC100119794	94.3846	101.628	196.013	0.481523	89.6667	115.179	204.846	0.437727	0.367607	1
LOC100116293	74.5079	69.2937	143.802	0.51813	81.3426	93.4444	174.787	0.465381	0.368601	1
LOC103315929	73.7197	95.7955	169.515	0.434886	61.2955	99.3561	160.652	0.381543	0.368968	1
LOC100123962	26.5238	33.881	60.4048	0.439101	25.963	45.8704	71.8333	0.361433	0.369422	1
LOC100122260	34.7667	55.5037	90.2704	0.385139	42.1212	51.8848	94.0061	0.448069	0.369528	1
mRpL17	195.667	92.1026	287.769	0.679943	259.782	143.987	403.769	0.643392	0.370083	1
LOC107982113	32.2708	23.375	55.6458	0.579933	35.6667	36.7333	72.4	0.492634	0.370145	1
LOC100119626	19.9167	15.25	35.1667	0.566351	21.3611	27.9444	49.3056	0.433239	0.370274	1
LOC100121860	274.117	225.233	499.35	0.548947	190.676	178.324	369	0.516737	0.370552	1
LOC100119231	77.5833	56.5	134.083	0.57862	106.354	95.1875	201.542	0.527703	0.370759	1
LOC100122847	280.833	79.0333	359.867	0.780382	526.533	128.767	655.3	0.8035	0.370824	1
LOC100678478	52.4216	26.6667	79.0882	0.662824	51.8485	18.1061	69.9545	0.741174	0.370997	1
LOC100116167	69.8333	33.9167	103.75	0.673092	83.75	30	113.75	0.736264	0.371189	1
LOC100120417	84.6795	61.5641	146.244	0.57903	96.1795	87.3462	183.526	0.524066	0.371581	1
LOC100678536	148.464	35.6036	184.068	0.806573	140.051	43.0648	183.116	0.764822	0.371662	1
LOC100114897	64.0152	52.0152	116.03	0.551711	64.9667	67.05	132.017	0.49211	0.372077	1
LOC100117614	145.192	76.4744	221.667	0.655003	212.538	131.423	343.962	0.617913	0.372194	1
LOC100118951	37.4667	38.1889	75.6556	0.495227	49.6574	67.1944	116.852	0.42496	0.373128	1
LOC100120652	30.3611	24.3472	54.7083	0.554963	34.4242	38.3939	72.8182	0.472742	0.373778	1
LOC100122024	240.305	152.011	392.316	0.61253	353.305	197.936	551.241	0.640926	0.373866	1
LOC100121518	70.2083	19.5	89.7083	0.782629	58.7917	22.0833	80.875	0.726945	0.373903	1
Atp5a1	1551.69	1362.23	2913.92	0.532509	1370.09	1263.72	2633.81	0.520193	0.374234	1
LOC100114999	38.14	26.4267	64.5667	0.590707	32.2609	31.3406	63.6014	0.507235	0.374739	1
LOC100680530	23.6667	20.25	43.9167	0.538899	25.9444	14.5556	40.5	0.640604	0.374794	1
LOC100117381	256.583	227.75	484.333	0.529766	356.625	352.083	708.708	0.503204	0.375981	1
LOC100119604	23.9667	31.1	55.0667	0.43523	37.0455	36.7273	73.7727	0.502157	0.376241	1
LOC103316872	28.8333	33.5556	62.3889	0.462155	36.2083	30	66.2083	0.546885	0.376612	1
LOC100116632	84.9881	71.9167	156.905	0.541654	155.463	158.454	313.917	0.495236	0.376876	1
LOC100114227	225.091	161.985	387.076	0.581516	500.057	318.951	819.008	0.610564	0.377175	1
LOC100680077	44.6882	26.8118	71.5	0.625009	33.6381	27.5095	61.1476	0.550113	0.377188	1
LOC103316145	31.2083	21	52.2083	0.597765	43.3333	41.0417	84.375	0.51358	0.378585	1
LOC116415941	227.5	191.474	418.974	0.542993	332.564	314.692	647.256	0.513806	0.378947	1
LOC112939937	47.8333	1.5	49.3333	0.969595	56	4.86667	60.8667	0.920044	0.379074	1
LOC116738468	91.9792	75.1667	167.146	0.550293	82.0625	83	165.062	0.49716	0.379488	1
LOC100116200	16.5833	28.1667	44.75	0.370577	14.9762	38.0238	53	0.28257	0.379606	1
LOC100118909	105.148	98.9352	204.083	0.515222	203.656	161.146	364.802	0.558265	0.379633	1
LOC100124170	85.4921	78.381	163.873	0.521697	79.7619	89.9206	169.683	0.470065	0.379904	1
LOC100123702	25.1667	17.4444	42.6111	0.590613	35.1667	15.2	50.3667	0.698213	0.380075	1
LOC116416406	58.8526	49.1923	108.045	0.544705	39.3148	44.875	84.1898	0.466978	0.380434	1
LOC100119766	47.1296	41.0473	88.177	0.534489	62.4003	41.2369	103.637	0.602103	0.380577	1
LOC100120672	706.518	607.989	1314.51	0.537477	683.463	547.307	1230.77	0.555313	0.380797	1
LOC100118001	53.5645	64.2634	117.828	0.454599	71.9624	68.2419	140.204	0.513268	0.38124	1
LOC100121831	39.3333	23.9461	63.2794	0.621582	39.8103	32.5805	72.3908	0.549936	0.381599	1
Ndufs1	296.658	380.05	676.708	0.438384	502.317	704.825	1207.14	0.416121	0.381612	1
LOC100114094	119.545	96.803	216.348	0.55256	171.292	161.361	332.653	0.514926	0.382268	1
LOC100118544	56.6528	34.5278	91.1806	0.621325	57.2473	45.7742	103.022	0.555683	0.382606	1
LOC100122925	30.8333	24.3333	55.1667	0.558912	38.1923	42.2051	80.3974	0.475044	0.383376	1
LOC100114267	102.36	103.78	206.14	0.496556	121.58	102.427	224.007	0.542752	0.383765	1
LOC100679774	60.9545	78.0606	139.015	0.438474	107.152	113.833	220.985	0.484882	0.384159	1
LOC103315509	35.1667	25.7083	60.875	0.577687	54.3611	28.7639	83.125	0.653968	0.384185	1
LOC100118080	39.5357	10.3095	49.8452	0.793169	44.609	17.4872	62.0962	0.718385	0.384264	1
LOC100122261	154.033	127.411	281.444	0.547296	193.1	184.911	378.011	0.510832	0.385501	1
CYP314A1	52.8393	46.0893	98.9286	0.534116	56.6379	38.2414	94.8793	0.596947	0.385528	1
LOC100120375	57.7157	48.4935	106.209	0.543415	41.8519	45.9259	87.7778	0.476793	0.385566	1
LOC100120568	80.6979	77.7604	158.458	0.509269	84.3021	98.6771	182.979	0.46072	0.385632	1
LOC107980919	209.208	50	259.208	0.807105	648.208	184.083	832.292	0.778824	0.386025	1
LOC100678259	18.6667	30.5833	49.25	0.379019	18.4167	20.0833	38.5	0.478355	0.386175	1
LOC100119268	56.3636	35.7348	92.0985	0.611993	29.7821	25.2051	54.9872	0.541618	0.38644	1
LOC100123829	65.1042	87.1458	152.25	0.427614	94.4583	103.25	197.708	0.477766	0.386647	1
LOC100116150	51.7688	39.6344	91.4032	0.566378	70.7692	41.2628	112.032	0.631687	0.386668	1
LOC100122515	147.258	87.7121	234.97	0.626709	162.439	80.2879	242.727	0.669226	0.387418	1
LOC100119985	278.083	253.5	531.583	0.523123	388.5	318.042	706.542	0.549861	0.387526	1
LOC100120943	43.125	28.2812	71.4062	0.603939	34.6875	31.4479	66.1354	0.524492	0.387709	1
LOC100121922	39.1818	24.8561	64.0379	0.611854	40.3441	35.5484	75.8925	0.531595	0.388038	1
LOC107981043	20.8889	37.1111	58	0.360153	39.6111	51	90.6111	0.437155	0.388592	1
LOC100114193	591.125	478.097	1069.22	0.552855	790.514	594.431	1384.94	0.570791	0.38876	1
SP128	89.3333	119.407	208.741	0.427963	362.463	418.778	781.241	0.463958	0.388926	1
LOC100120722	44.0385	21.6154	65.6538	0.670767	88.4206	30.381	118.802	0.744271	0.389271	1
LOC100115785	62.25	62.8333	125.083	0.497668	80.65	63.25	143.9	0.560459	0.389479	1
LOC100119373	94.8167	133.75	228.567	0.414832	100.906	118.844	219.75	0.459183	0.389527	1
LOC100118942	48.7833	44.2389	93.0222	0.524427	61.9429	43.6619	105.605	0.586554	0.389724	1
LOC100116025	954.167	1123.23	2077.4	0.459309	1601.5	1978.73	3580.23	0.447318	0.390322	1
LOC100123293	41.2333	29.3	70.5333	0.584594	33.4722	32.0278	65.5	0.511026	0.390833	1
LOC100121846	63.8301	63.4904	127.321	0.501334	62.5382	77.7569	140.295	0.445762	0.391183	1
LOC100123917	21.7778	24.1667	45.9444	0.474002	22.8889	17.3889	40.2778	0.568276	0.391282	1
LOC100115368	303.192	308.183	611.375	0.495918	386.45	431.092	817.542	0.472698	0.392094	1
LOC107981070	98.1667	49.2333	147.4	0.665988	163.267	99.5667	262.833	0.621179	0.392267	1
LOC100123516	65.5128	47.9744	113.487	0.577271	87.2857	78.8333	166.119	0.525441	0.392322	1
LOC100123793	69.881	36.5238	106.405	0.656746	62.0208	42.1875	104.208	0.595162	0.392792	1
LOC100679270	69.881	36.5238	106.405	0.656746	62.0208	42.1875	104.208	0.595162	0.392792	1
LOC103315838	76.3646	76.5312	152.896	0.499455	115.844	94.8854	210.729	0.549728	0.393063	1
LOC100122640	123.15	100.483	223.633	0.550678	135.278	93.1806	228.458	0.592133	0.393283	1
LOC100117115	19.3333	26.1852	45.5185	0.424736	23	20.2381	43.2381	0.531938	0.393339	1
LOC100115780	21.5	18.5833	40.0833	0.536383	33.75	19	52.75	0.63981	0.393852	1
LOC100122946	35	31.0833	66.0833	0.529634	32.1667	39.0833	71.25	0.451462	0.394689	1
LOC100114488	60.8417	47.2667	108.108	0.562784	93.8067	91.3867	185.193	0.506534	0.395145	1
LOC100122825	23.1212	23.4091	46.5303	0.496907	26.5	17.3889	43.8889	0.603797	0.395224	1
LOC100123986	29.3333	14.1667	43.5	0.67433	29.8889	21.3056	51.1944	0.583831	0.395307	1
LOC116417203	27.8333	18.1667	46	0.605072	33.8333	15.1667	49	0.690476	0.395451	1
Syx17	57.1458	48.8542	106	0.539112	93.2083	98.4167	191.625	0.48641	0.395724	1
LOC100122132	43.6378	28.1731	71.8109	0.607677	94.2901	80.75	175.04	0.538677	0.395821	1
LOC100118618	26.4762	24.7738	51.25	0.516609	24.75	15.6944	40.4444	0.611951	0.396852	1
LOC100116439	178.605	172.851	351.456	0.508186	223.57	243.421	466.991	0.478746	0.397109	1
LOC100123804	31.3333	20.8333	52.1667	0.600639	34.6667	14.6111	49.2778	0.703495	0.397218	1
LOC100115775	27.5789	41.1754	68.7544	0.401123	34.2708	38.1319	72.4028	0.473336	0.397795	1
LOC100118263	2930.17	2934.08	5864.25	0.499666	3992.92	3881.33	7874.25	0.507085	0.397976	1
LOC100117933	93.0977	116.672	209.77	0.443808	78.2644	80.2241	158.489	0.493817	0.398096	1
LOC100114141	441.111	474.722	915.833	0.48165	954.444	956.278	1910.72	0.49952	0.398511	1
LOC100115226	123.375	82.0417	205.417	0.600609	150.958	119.5	270.458	0.558157	0.398634	1
Msh2	44.7111	40.6222	85.3333	0.523958	77.9061	54.1385	132.045	0.589998	0.39884	1
LOC100115157	75.4167	41	116.417	0.647817	82.5	34.6667	117.167	0.704125	0.399763	1
LOC100122915	31.8333	20.3889	52.2222	0.609574	32.3125	14.0208	46.3333	0.697392	0.400437	1
LOC100116486	84.5933	104.633	189.227	0.447048	73.4744	110.109	183.583	0.400223	0.400568	1
LOC100120900	20.8889	21.8333	42.7222	0.488947	19.0385	29.5513	48.5897	0.391821	0.400703	1
LOC100120653	45.2407	53.9167	99.1574	0.456252	103.904	149.14	253.044	0.410615	0.401385	1
LOC100122812	55.942	15.1232	71.0652	0.787193	64.0733	12.3467	76.42	0.838437	0.401813	1
LOC100120311	20.4524	21.4881	41.9405	0.487653	20.8125	31.6875	52.5	0.396429	0.401892	1
LOC100114896	29.1833	16.8833	46.0667	0.633502	26.5833	21.1875	47.7708	0.556476	0.402021	1
LOC100680523	25.5417	19.0417	44.5833	0.572897	36.0333	18.9333	54.9667	0.655549	0.402722	1
LOC100678154	42.1481	22.2222	64.3704	0.654776	52.9881	37.4286	90.4167	0.586043	0.402994	1
LOC100678770	32.8333	35.6944	68.5278	0.479124	43.9375	34.125	78.0625	0.56285	0.403489	1
LOC100116329	666.931	663.125	1330.06	0.501431	409	439.25	848.25	0.482169	0.403772	1
LOC100123919	24.9394	21.7727	46.7121	0.533896	20.8333	26.7976	47.631	0.437391	0.404301	1
LOC100120526	142.762	95.1071	237.869	0.60017	134.452	105.25	239.702	0.560914	0.404751	1
LOC100115990	56.5556	24.8889	81.4444	0.694407	51.875	30.75	82.625	0.627837	0.404785	1
LOC100118686	578.389	473.167	1051.56	0.550032	369	329.833	698.833	0.528023	0.404896	1
LOC100679034	24.4556	16.8111	41.2667	0.592623	26.1222	25.4444	51.5667	0.506572	0.405856	1
LOC100680469	47.9792	42.7708	90.75	0.528696	166.729	184.354	351.083	0.474899	0.406267	1
LOC100678254	63.1905	21.1667	84.3571	0.749083	107.738	27.381	135.119	0.797357	0.406454	1
LOC116738456	30.9242	15.6364	46.5606	0.664172	30.4524	22.9524	53.4048	0.570218	0.406835	1
LOC100119347	134.16	195.229	329.389	0.407299	106.715	179.576	286.292	0.37275	0.407086	1
LOC100115436	42.1	43.2333	85.3333	0.493359	59.3167	77.3333	136.65	0.434077	0.407164	1
LOC100118234	740.5	744.667	1485.17	0.498597	1138.83	1209.83	2348.67	0.484885	0.407175	1
LOC100123877	62.5926	35.1019	97.6944	0.640698	72.25	52.8519	125.102	0.577529	0.407188	1
LOC100115072	22.3571	47.4048	69.7619	0.320478	36.3167	56.1167	92.4333	0.392896	0.40768	1
LOC100119862	134.937	152.849	287.786	0.468878	229.451	229.154	458.605	0.500323	0.408114	1
LOC100120787	300.053	243.515	543.568	0.552006	272	197.182	469.182	0.579733	0.408532	1
LOC100121967	29.672	19.8011	49.4731	0.599761	39.0667	17.5	56.5667	0.690631	0.408942	1
LOC100118746	32.5455	17.9091	50.4545	0.645045	27.2917	22.0208	49.3125	0.553443	0.409275	1
LOC100115101	27.75	18.8611	46.6111	0.595352	25.0926	25.0926	50.1852	0.5	0.40989	1
LOC100121861	25.125	16.4167	41.5417	0.604814	28.8333	26.5	55.3333	0.521084	0.410198	1
LOC103316118	23.2083	21.0694	44.2778	0.524153	32.6389	20.6722	53.3111	0.612234	0.411021	1
LOC100678042	107.667	38.1186	145.785	0.738529	110.698	31.9685	142.667	0.775922	0.411234	1
LOC100113518	1167.33	1359.12	2526.46	0.462043	2136.96	2385.62	4522.58	0.472508	0.411444	1
LOC100119971	192.759	176.759	369.519	0.52165	283.87	231.519	515.389	0.550789	0.411585	1
LOC100119653	39.0952	17.7143	56.8095	0.688181	50.6667	15.4917	66.1583	0.76584	0.412106	1
LOC100122766	24.7308	22.1026	46.8333	0.528059	30.0455	19.9545	50	0.600909	0.412207	1
LOC100119724	28.6771	34.6875	63.3646	0.452573	38.6863	62.3333	101.02	0.382958	0.412415	1
LOC100123547	49.5098	35.5	85.0098	0.582401	112.352	63.4907	175.843	0.638934	0.412768	1
LOC100124179	29.3333	36.5714	65.9048	0.445087	35.4667	58	93.4667	0.379458	0.412954	1
LOC100679269	61.275	73.5583	134.833	0.45445	68.3968	101.103	169.5	0.403521	0.412987	1
LOC100680163	50.8333	27.4048	78.2381	0.649726	66.7179	27.6923	94.4103	0.706681	0.413215	1
LOC100678597	29.7833	23.8	53.5833	0.555832	29.5	16.6667	46.1667	0.638989	0.413271	1
LOC103315992	5.27778	53.1111	58.3889	0.0903901	10.75	61.1667	71.9167	0.149479	0.414112	1
LOC100119397	58.46	43.9733	102.433	0.570713	82.8939	47.803	130.697	0.634245	0.414167	1
LOC100123475	55.2879	36.4091	91.697	0.602941	106.197	55.0909	161.288	0.658431	0.414685	1
LOC100119685	40.0333	31.2333	71.2667	0.56174	39.9333	41.2667	81.2	0.49179	0.415069	1
LOC100121815	21.3333	26.5	47.8333	0.445993	19.3333	35.5833	54.9167	0.352049	0.415267	1
LOC100121202	29.4444	19.8395	49.284	0.597445	25.7391	24.4348	50.1739	0.512998	0.415676	1
LOC100680347	24.0714	18.6667	42.7381	0.563231	26.5476	28.0595	54.6071	0.486157	0.415898	1
LOC100116768	45.9048	47.2738	93.1786	0.492654	57.4444	75.7889	133.233	0.431157	0.415931	1
LOC116738525	56.8485	45.7727	102.621	0.553964	58.6212	59.7727	118.394	0.495137	0.41642	1
LOC100123480	34.1528	28.6944	62.8472	0.543425	65.4167	40.3571	105.774	0.618458	0.416464	1
LOC100123935	17.3509	35.193	52.5439	0.330217	20.6852	29.4321	50.1173	0.412736	0.416663	1
LOC100122194	23.0926	23.6296	46.7222	0.494253	31.2843	21.6569	52.9412	0.590926	0.416753	1
LOC103315287	31.9048	21.0476	52.9524	0.602518	23.5833	23.1389	46.7222	0.504756	0.416753	1
LOC100123503	50.7667	36.6867	87.4533	0.5805	49.7826	26.2826	76.0652	0.654473	0.417467	1
LOC100116255	47.2444	30.0222	77.2667	0.611447	62.9231	29.9103	92.8333	0.677807	0.417539	1
LOC100123532	22.4583	25.0208	47.4792	0.473014	29.0556	22.1667	51.2222	0.567245	0.418474	1
LOC100119485	75.4298	38.0614	113.491	0.664631	104.858	42.1667	147.025	0.713201	0.418514	1
LOC100119239	42.9167	39.5833	82.5	0.520202	32.4792	40.2188	72.6979	0.446769	0.418642	1
LOC100678555	72.0048	40.8857	112.89	0.637828	69.1129	48.1989	117.312	0.589138	0.418643	1
LOC100121808	177.2	100.533	277.733	0.638022	181.3	88.1667	269.467	0.67281	0.418653	1
LOC100113891	53.9	22.6667	76.5667	0.703962	107.833	34.0833	141.917	0.759836	0.418653	1
LOC107981007	53.9	22.6667	76.5667	0.703962	107.833	34.0833	141.917	0.759836	0.418653	1
LOC116417156	53.9	22.6667	76.5667	0.703962	107.833	34.0833	141.917	0.759836	0.418653	1
LOC100119633	38.624	33.1434	71.7674	0.538183	50.9432	33.5833	84.5265	0.602689	0.418685	1
LOC107980927	33.8889	13.9167	47.8056	0.70889	41.3167	23.8	65.1167	0.634502	0.418773	1
LOC100216457	17.5	23.375	40.875	0.428135	33	30.4444	63.4444	0.52014	0.418965	1
LOC100115260	46.1	86.5333	132.633	0.347575	79.9	121.8	201.7	0.396133	0.419226	1
LOC100679697	35.2619	25.3286	60.5905	0.581971	53.7748	50.5	104.275	0.515703	0.419364	1
LOC100123323	64.5569	42.5157	107.073	0.602926	88.3642	46.2654	134.63	0.65635	0.420584	1
Rffl	67.1364	63.7727	130.909	0.512847	84.5758	96.6364	181.212	0.466722	0.421582	1
LOC100119964	20.1389	27.5833	47.7222	0.422002	25.5303	24.7424	50.2727	0.507836	0.421885	1
LOC100678537	37.1786	31.2262	68.4048	0.543509	41.2609	45.2971	86.558	0.476685	0.421976	1
LOC100118373	40.8167	31.05	71.8667	0.56795	58.1364	34.8788	93.0152	0.62502	0.422247	1
LOC100120382	25.5833	21	46.5833	0.549195	24.4	30.1	54.5	0.447706	0.422358	1
LOC100115453	73.7963	54.5432	128.34	0.575008	66.7244	39.1859	105.91	0.630008	0.422405	1
LOC100679392	22.0417	25.25	47.2917	0.466079	30.2037	23.9074	54.1111	0.558179	0.422803	1
LOC100117166	30.4	24.925	55.325	0.54948	21.119	24.3095	45.4286	0.464885	0.423196	1
LOC100121145	26.1296	22.463	48.5926	0.537729	23.6852	28.4074	52.0926	0.454675	0.423786	1
LOC100114877	72.2353	64.598	136.833	0.527907	83.9123	89.2895	173.202	0.484477	0.424261	1
LOC100680143	34.881	30.2857	65.1667	0.535258	46.125	55.4896	101.615	0.453921	0.424302	1
LOC103316259	496.589	318.489	815.078	0.609253	741.556	440.478	1182.03	0.627356	0.425154	1
LOC100124216	32.1111	33.0444	65.1556	0.492838	41.5972	55.0833	96.6806	0.430254	0.425177	1
LOC100115451	118.533	110.683	229.217	0.517124	138.533	149.083	287.617	0.48166	0.425462	1
LOC100680191	131.267	96.7833	228.05	0.575605	192.167	122.467	314.633	0.610764	0.425695	1
LOC116417650	109.452	78.9048	188.357	0.58109	72.5238	63.8571	136.381	0.531774	0.425794	1
LOC100121298	202.635	199.052	401.688	0.50446	720.509	644.57	1365.08	0.527815	0.426008	1
LOC103316203	61.9167	47.7083	109.625	0.564804	81.7778	49.3333	131.111	0.623729	0.426041	1
LOC103315301	23.5833	23.5278	47.1111	0.50059	33.6111	23.3056	56.9167	0.590532	0.426144	1
LOC100118104	62.3333	64.7778	127.111	0.490385	89.8333	111.167	201	0.446932	0.426248	1
LOC100119409	54.6458	40.8542	95.5	0.572208	75.375	71.9062	147.281	0.511776	0.426308	1
LOC100116635	127.741	55.0862	182.828	0.698699	66.3016	36.9048	103.206	0.642418	0.426915	1
LOC100123534	81.5541	58.9685	140.523	0.580363	125.904	73.2237	199.127	0.632277	0.426954	1
LOC100117899	34.5833	31.881	66.4643	0.52033	63.9857	43.4048	107.39	0.595823	0.427091	1
LOC100114669	126.954	101.362	228.316	0.556045	155.414	144.609	300.023	0.518006	0.427666	1
LOC100113998	96.5714	74.7619	171.333	0.563646	134.929	123.024	257.952	0.523076	0.427721	1
LOC116738467	578.667	92.125	670.792	0.862662	650.917	91.9583	742.875	0.876213	0.42845	1
LOC100117400	121.681	88.0926	209.774	0.58006	133.315	82.7222	216.037	0.617092	0.428717	1
LOC100117755	31.2708	23.0625	54.3333	0.575537	23.3889	24.3333	47.7222	0.490105	0.428974	1
LOC100123790	30.463	15.4815	45.9444	0.663039	38.9583	27.5312	66.4896	0.585931	0.428996	1
LOC100121173	20.7833	25.5333	46.3167	0.448723	29.2111	26.3222	55.5333	0.52601	0.42901	1
LOC100114767	72.9524	62.8095	135.762	0.537355	91.2381	94.0714	185.31	0.492355	0.429738	1
LOC100679775	45.3182	105.803	151.121	0.29988	74.197	207.167	281.364	0.263705	0.430144	1
LOC100121796	21.0417	27	48.0417	0.437988	21.9333	38.4	60.3333	0.363536	0.430171	1
LOC100123941	25.1111	21.3056	46.4167	0.540993	39.2222	23.9722	63.1944	0.620659	0.430398	1
LOC100117852	71.7778	72.2222	144	0.498457	79.0833	97.6111	176.694	0.447571	0.430551	1
LOC116416124	37.9815	38.8333	76.8148	0.494455	37.037	50.1204	87.1574	0.424944	0.430683	1
LOC116415773	55.1667	20.6667	75.8333	0.727473	50.5	13.5	64	0.789062	0.430776	1
LOC100119277	31.5278	21.6806	53.2083	0.592535	26.7037	25.2963	52	0.513533	0.430801	1
LOC116738589	101.295	51.9744	153.269	0.660895	260.3	156.133	416.433	0.62507	0.431112	1
LOC100120232	40.2899	46.913	87.2029	0.462024	40.0667	35.5889	75.6556	0.529593	0.431282	1
LOC100118181	33.4	17.5833	50.9833	0.655116	34.641	25.9615	60.6026	0.57161	0.431841	1
LOC100115869	30.8667	22.4	53.2667	0.579474	25.9333	27.4333	53.3667	0.485946	0.43217	1
LOC100121022	106.833	81.0625	187.896	0.568577	123.938	110.646	234.583	0.52833	0.432258	1
LOC100680290	27.0556	24.0556	51.1111	0.529348	23.1987	30.0321	53.2308	0.435814	0.432524	1
LOC100113490	59.6373	71.7549	131.392	0.453887	103.43	102.018	205.447	0.503437	0.432583	1
LOC100121715	32.963	25.4259	58.3889	0.564542	22.3472	24.5278	46.875	0.476741	0.432776	1
LOC100679752	18.125	23.9583	42.0833	0.430693	35.2963	32.4444	67.7407	0.52105	0.433061	1
LOC100117248	74.5833	22.2222	96.8056	0.770445	83.8056	32.1389	115.944	0.722808	0.433148	1
GstS8	211.231	191.487	402.718	0.524513	192.013	195.59	387.603	0.495386	0.433837	1
LOC100123403	70.2727	59.0758	129.348	0.543282	104.267	107.967	212.233	0.491283	0.433943	1
LOC100114554	40.8478	30.9928	71.8406	0.56859	49.1319	48.8681	98	0.501346	0.434239	1
LOC100121054	21.125	27.0417	48.1667	0.438581	28.141	26.6282	54.7692	0.513811	0.434358	1
LOC100123826	21.3333	27	48.3333	0.441379	30.2143	27.0952	57.3095	0.527212	0.434483	1
LOC100121156	59.9667	46.5417	106.508	0.563023	68.7381	66.6071	135.345	0.507872	0.434772	1
LOC100121510	86.7061	80.7545	167.461	0.51777	158.141	126.514	284.656	0.555553	0.434903	1
LOC116416089	439.458	244.542	684	0.642483	595.117	360.617	955.733	0.622681	0.436056	1
LOC100118311	171.191	114.353	285.544	0.599526	65.5	52.4056	117.906	0.555529	0.436074	1
LOC100116494	32.9394	42.7727	75.7121	0.435061	44.2576	45.6667	89.9242	0.492165	0.436246	1
LOC100121988	969.862	897.754	1867.62	0.519305	878.304	770.957	1649.26	0.532544	0.436318	1
LOC100115662	112.092	78.3667	190.458	0.588536	166.611	99.1984	265.81	0.626806	0.436837	1
LOC100121061	61	63.3667	124.367	0.490485	50.8167	65.3833	116.2	0.437321	0.43705	1
LOC100115922	172.793	58.7071	231.5	0.746406	172.189	48.6288	220.818	0.779779	0.437141	1
LOC100679131	67.9	48.0333	115.933	0.585681	84.6667	49.1889	133.856	0.632523	0.437316	1
LOC100116754	33.7895	25.114	58.9035	0.573641	33.9286	18.9048	52.8333	0.642181	0.43758	1
LOC100116248	43.7667	30.25	74.0167	0.591308	51.15	47.4333	98.5833	0.51885	0.437743	1
LOC100119839	60.7083	50.2361	110.944	0.547196	83.7692	55.4487	139.218	0.601713	0.437849	1
LOC100119965	21.0556	26	47.0556	0.447462	30.2833	27.3667	57.65	0.525296	0.437979	1
LOC100120160	86.7727	54.2273	141	0.615409	443.436	238.051	681.487	0.650689	0.438542	1
Ufc1	43.2708	37.5208	80.7917	0.535585	52.9667	35.5833	88.55	0.598155	0.439679	1
LOC100115120	48.261	29.9539	78.2149	0.61703	53.5941	41.3011	94.8952	0.564772	0.439916	1
Cox7c	1636.75	1763.71	3400.46	0.481332	2958.08	3081.71	6039.79	0.489766	0.439991	1
LOC116415850	29.9722	39.8333	69.8056	0.429367	53.6481	55.0556	108.704	0.493526	0.440272	1
LOC100122926	235.152	66.8788	302.03	0.778569	140.864	47.3182	188.182	0.748551	0.440536	1
LOC100123142	27.3611	21.75	49.1111	0.557127	28.2407	30.9815	59.2222	0.476861	0.440691	1
LOC100119410	41.1571	35.7471	76.9042	0.535173	60.3071	39.7333	100.04	0.602827	0.440715	1
LOC100124274	29.4333	25.4333	54.8667	0.536452	34.4667	21.0167	55.4833	0.621208	0.440903	1
LOC107981432	145.833	132.062	277.896	0.524777	152.014	120.639	272.653	0.557537	0.440974	1
LOC100680227	155.475	112.05	267.525	0.581161	157.575	131.017	288.592	0.546014	0.44105	1
LOC100120699	613.988	529.488	1143.48	0.536949	588.148	474.079	1062.23	0.553693	0.441112	1
LOC100116566	42.3205	32	74.3205	0.569432	49.6418	49.4681	99.1099	0.500877	0.441137	1
LOC100121647	81.4933	70.4667	151.96	0.536281	189.218	191.799	381.017	0.496614	0.442212	1
LOC100120804	32.2451	26.4804	58.7255	0.549082	32.1739	19.4565	51.6304	0.623158	0.442679	1
LOC100115831	46.0152	22.2879	68.303	0.673691	31.7778	21.1667	52.9444	0.60021	0.442943	1
LOC100121211	69.4091	59.0152	128.424	0.540467	71.1515	49.7121	120.864	0.588692	0.442957	1
LOC100122943	35.9444	11.7222	47.6667	0.754079	42.8333	8.44444	51.2778	0.83532	0.442988	1
LOC100115565	34.6905	23.9286	58.619	0.591795	27.6354	26.3125	53.9479	0.512261	0.443133	1
LOC100120450	44.8452	31.7143	76.5595	0.585756	52.1786	48.6429	100.821	0.517535	0.443431	1
LOC116417445	24	95.7	119.7	0.200501	30.6944	93.75	124.444	0.246652	0.444639	1
LOC100123122	27.2564	24.1154	51.3718	0.530571	26.8194	32.625	59.4444	0.451168	0.445535	1
LOC100117646	84.1667	44.1667	128.333	0.655844	185.167	117.833	303	0.611111	0.445825	1
LOC100114907	65.8889	63.4444	129.333	0.50945	436.351	364.658	801.009	0.544752	0.446105	1
LOC100677960	31.8725	23.1569	55.0294	0.579191	28.942	29.6232	58.5652	0.494185	0.448111	1
LOC103315512	31.8725	23.1569	55.0294	0.579191	28.942	29.6232	58.5652	0.494185	0.448111	1
LOC100121447	112.018	104.056	216.073	0.518425	110.809	119.601	230.411	0.48092	0.448551	1
LOC107981558	110.729	119.479	230.208	0.480995	166.062	205.771	371.833	0.446605	0.448739	1
LOC100117093	632.241	550.37	1182.61	0.534614	604.857	492.302	1097.16	0.551294	0.44877	1
LOC100119024	71.881	71.2381	143.119	0.502246	98.7619	117.524	216.286	0.456627	0.44899	1
LOC100680202	29.4917	29.7167	59.2083	0.4981	30.2417	22.7833	53.025	0.570328	0.448993	1
Ndufa7	517.25	239.194	756.444	0.683791	1028.83	513.5	1542.33	0.667063	0.449063	1
LOC107982109	80.6667	21.8333	102.5	0.786992	112.167	38.8889	151.056	0.742552	0.449965	1
LOC100117222	111.316	114.044	225.36	0.493947	117.02	104.99	222.01	0.527092	0.450436	1
LOC100118414	349.824	367.026	716.849	0.488002	413.404	469.881	883.285	0.46803	0.450448	1
LOC100118904	66.5111	44.0611	110.572	0.601517	109.483	60.8222	170.306	0.642864	0.450664	1
LOC100118935	66.5111	44.0611	110.572	0.601517	109.483	60.8222	170.306	0.642864	0.450664	1
LOC100114857	121.933	105.2	227.133	0.536836	193.967	192.233	386.2	0.502244	0.450735	1
Ft	442.143	432.365	874.508	0.50559	801.19	836.69	1637.88	0.489163	0.450824	1
LOC100123585	24.4	26.9	51.3	0.475634	36	28.6111	64.6111	0.55718	0.450868	1
LOC100679229	29.0833	28.2778	57.3611	0.507022	34.5	23.2727	57.7727	0.597168	0.451349	1
LOC100117874	36.5766	25.5856	62.1622	0.588406	37.7011	19.0805	56.7816	0.663968	0.451491	1
LOC100123772	27.5556	26	53.5556	0.514523	37.4444	25.2778	62.7222	0.596988	0.451549	1
LOC100123095	48.8131	34.702	83.5152	0.584482	50.3162	45.6838	96	0.524127	0.451913	1
LOC100123523	19.4444	30.0278	49.4722	0.393038	33.2552	37.1406	70.3958	0.472403	0.453114	1
LOC103315278	23.2333	29.56	52.7933	0.440081	25.1173	44.1481	69.2654	0.362624	0.453417	1
LOC100114211	54.1667	30.6979	84.8646	0.638272	87.2451	38.3725	125.618	0.694529	0.45354	1
LOC100119628	29.5556	22.8148	52.3704	0.564356	31.6667	32.85	64.5167	0.490829	0.454516	1
Ndufs8	258.767	269.167	527.933	0.49015	362.889	346.25	709.139	0.511732	0.455079	1
LOC100122908	46.9815	20.2963	67.2778	0.698321	59.1667	19.8056	78.9722	0.749209	0.455983	1
LOC100115521	36.3869	43.8095	80.1964	0.453722	42.16	63.6	105.76	0.398638	0.455999	1
LOC100116519	101.31	59.746	161.056	0.629035	163.238	81.254	244.492	0.667662	0.456207	1
LOC100119910	41.0833	7.5	48.5833	0.845626	46.6667	12.4444	59.1111	0.789474	0.456279	1
LOC100116993	160.403	154.366	314.769	0.509591	230.038	196.328	426.366	0.539531	0.456375	1
LOC100114552	198.646	210.238	408.883	0.485825	238.442	228.929	467.371	0.510177	0.456706	1
LOC100116230	202.843	169.99	372.833	0.544058	276.398	256.861	533.259	0.518319	0.456734	1
LOC100121338	32.2222	22.6667	54.8889	0.587045	32.25	30.1591	62.4091	0.516752	0.457043	1
LOC103318103	38.0521	18.8802	56.9323	0.668374	41.1771	26.5469	67.724	0.608014	0.457473	1
LOC100118948	75.0938	60.6562	135.75	0.553177	64.8704	63.1296	128	0.5068	0.457696	1
LOC100122909	44.1667	34.1667	78.3333	0.56383	54.8889	53.9444	108.833	0.504339	0.458014	1
LOC100120019	98.0245	73.3529	171.377	0.57198	198.629	170.424	369.052	0.538212	0.458311	1
LOC100119838	126.306	104.111	230.417	0.548162	120.361	114.556	234.917	0.512357	0.458318	1
GstS2	94.0333	85.1833	179.217	0.524691	100.55	77.6333	178.183	0.564306	0.458415	1
LOC100115853	71.2917	75	146.292	0.487326	64.9394	55.0606	120	0.541162	0.458886	1
LOC100115890	71.2917	75	146.292	0.487326	64.9394	55.0606	120	0.541162	0.458886	1
Cdk4	35.5455	35.697	71.2424	0.498937	29.3958	21.7292	51.125	0.57498	0.458985	1
LOC100123291	32.9062	30.4062	63.3125	0.519743	24.5152	31.2424	55.7576	0.439674	0.45945	1
LOC100115103	152.102	96.914	249.016	0.610812	281.853	157.828	439.681	0.641039	0.459756	1
LOC103315694	310.5	244.5	555	0.559459	428	308.917	736.917	0.580798	0.459969	1
LOC100123082	135.071	134.69	269.762	0.500706	178.469	155	333.469	0.535189	0.460418	1
nAChRa2	40.6667	42.25	82.9167	0.490452	45.3333	60.9444	106.278	0.426555	0.460858	1
LOC100115316	33.5	123.106	156.606	0.213913	56.6905	171.417	228.107	0.248526	0.461327	1
LOC100678583	95.4667	76.2333	171.7	0.556009	100.567	95	195.567	0.514232	0.462535	1
LOC100123918	28.5741	23.5556	52.1296	0.548135	33.7179	37.1538	70.8718	0.47576	0.462993	1
LOC100113855	74.25	73.75	148	0.501689	110.905	128.202	239.107	0.463829	0.462996	1
LOC100118916	24.5714	26.6071	51.1786	0.480112	38.4286	31.1286	69.5571	0.552475	0.46348	1
LOC100678751	30.963	23.2407	54.2037	0.571233	33.35	35.0167	68.3667	0.487811	0.463677	1
LOC100114341	34.5889	45.1444	79.7333	0.433807	54.1053	57.7719	111.877	0.483613	0.463984	1
LOC100123668	122.839	112.226	235.065	0.522575	138.024	109.012	247.036	0.55872	0.464077	1
LOC100679502	148.179	152.404	300.583	0.492973	230.389	264.988	495.377	0.465078	0.46419	1
Ttc37	27.7	25.2333	52.9333	0.5233	30.7745	37.0392	67.8137	0.453809	0.464536	1
LOC100121797	62.2179	41.8333	104.051	0.597955	48.2333	40.2889	88.5222	0.544873	0.464757	1
LOC100117621	29.4815	29.4444	58.9259	0.500314	26.1061	35.7879	61.8939	0.421787	0.4649	1
LOC100678937	57.1905	40.2619	97.4524	0.586856	48.0476	42.4286	90.4762	0.531053	0.465155	1
Y-b	48.6667	27.1778	75.8444	0.641664	44.1875	18.7396	62.9271	0.702202	0.465685	1
SP22	43.3519	35.3148	78.6667	0.551083	57.0903	58.1111	115.201	0.495569	0.466459	1
LOC100678482	91.4583	71.7917	163.25	0.560235	113.479	104.833	218.312	0.519802	0.466473	1
LOC100113569	62.1591	40.4621	102.621	0.605714	68.7424	34.803	103.545	0.663886	0.466668	1
LOC100115425	88.8423	65.1036	153.946	0.577101	80.5185	49.9815	130.5	0.617	0.46672	1
LOC100123687	273.476	233.223	506.699	0.539721	240.963	185.322	426.285	0.565262	0.467038	1
LOC100119195	32.141	23.9872	56.1282	0.572636	34.1961	34.9608	69.1569	0.494471	0.46719	1
LOC100679546	36.6944	27.6278	64.3222	0.570478	39.4933	22.22	61.7133	0.639948	0.467328	1
LOC100121614	23.4444	26.6389	50.0833	0.468109	31.0952	46.3095	77.4048	0.401723	0.467547	1
LOC100117372	47.402	35.098	82.5	0.574569	57.6863	53.3725	111.059	0.519421	0.467644	1
LOC100122917	29.8974	23.8333	53.7308	0.55643	34.7464	36.1667	70.913	0.489986	0.467661	1
LOC100119939	94.0083	82.225	176.233	0.533431	97.6083	100.225	197.833	0.493387	0.467879	1
LOC100113577	37.1667	8.74074	45.9074	0.809601	41.9556	14.4333	56.3889	0.744039	0.468067	1
LOC100120621	91.2609	72.7246	163.986	0.556518	114.309	107.663	221.972	0.514969	0.468885	1
LOC100123281	43.2963	39.6389	82.9352	0.52205	52.0741	59.213	111.287	0.467926	0.469079	1
LOC100679461	23.5	24.9333	48.4333	0.485203	37.2222	52.8611	90.0833	0.413198	0.46928	1
SdhD	298.949	276.603	575.551	0.519413	368.308	371.859	740.167	0.497601	0.46955	1
LOC100117764	974.706	747.98	1722.69	0.565806	1215.45	887.402	2102.85	0.578001	0.469787	1
LOC100117061	35.4583	22.7431	58.2014	0.609235	37.12	32.6933	69.8133	0.531704	0.4698	1
LOC100678739	72.5595	63.0119	135.571	0.535213	68.4762	72.0476	140.524	0.487292	0.469883	1
LOC100122035	71.8254	75.0794	146.905	0.488925	117.853	144.103	261.955	0.449896	0.469951	1
LOC100113720	189.667	147.167	336.833	0.563088	412.333	355	767.333	0.537359	0.470016	1
LOC100301486	55.0278	40.2315	95.2593	0.577663	51.9683	47.373	99.3413	0.523129	0.470106	1
LOC100116555	38.9815	17.5926	56.5741	0.689034	52.3056	31.5833	83.8889	0.62351	0.470129	1
LOC100117119	139.4	62.55	201.95	0.69027	884.372	449.449	1333.82	0.663037	0.470169	1
LOC100122295	40.6071	34.7976	75.4048	0.538522	64.1373	68.1765	132.314	0.484736	0.470301	1
LOC100121550	23.8889	28.1111	52	0.459402	40.25	36.0556	76.3056	0.527485	0.470377	1
LOC103316703	29.5556	27.5556	57.1111	0.51751	38.5556	27.0556	65.6111	0.587638	0.470505	1
LOC100124055	24.1944	29.3056	53.5	0.452233	39.4444	34.6905	74.1349	0.532063	0.470562	1
LOC100118065	37.4537	34.6481	72.1019	0.519456	32.4583	22.3854	54.8438	0.591833	0.47077	1
LOC100119684	64.3333	38.9611	103.294	0.622815	56.359	42.1923	98.5513	0.571875	0.471235	1
LOC100121795	41.9074	40.2222	82.1296	0.510259	67.6833	52.3333	120.017	0.563949	0.471262	1
LOC103316482	54.2143	17.881	72.0952	0.751982	58.5	24.2619	82.7619	0.706847	0.47144	1
LOC100122350	17.6111	16.8333	34.4444	0.51129	15.8333	22.9167	38.75	0.408602	0.47161	1
LOC100117234	227.278	179.963	407.241	0.558092	338.926	242.185	581.111	0.583238	0.472293	1
LOC100680025	252.458	276.875	529.333	0.476936	295.167	296.167	591.333	0.499154	0.4728	1
LOC100118323	204.306	196.644	400.95	0.509555	205.18	176.455	381.635	0.537634	0.473603	1
LOC100679319	16.5556	19.8889	36.4444	0.454268	13.5556	23.7778	37.3333	0.363095	0.473626	1
LOC100120657	173.022	126.933	299.956	0.576826	319.878	258.167	578.044	0.553379	0.47367	1
LOC103316650	173.022	126.933	299.956	0.576826	319.878	258.167	578.044	0.553379	0.47367	1
LOC100120147	55.2222	66.2778	121.5	0.454504	71.2333	102.133	173.367	0.410883	0.474087	1
LOC107980923	31.5333	30.2	61.7333	0.510799	38.9667	27.2	66.1667	0.588917	0.474214	1
LOC100117489	59.9167	50.75	110.667	0.541416	42.6333	44.2667	86.9	0.490602	0.474435	1
LOC100116837	137.389	95.2847	232.674	0.590479	187.56	114.653	302.213	0.620621	0.475667	1
LOC100379130	31.0833	28.4611	59.5444	0.522019	30.902	36.6569	67.5588	0.457408	0.476015	1
LOC100679271	543	420.667	963.667	0.563473	282.5	237.667	520.167	0.543095	0.476191	1
LOC100119310	34.0152	27.7273	61.7424	0.55092	44.5357	26.8571	71.3929	0.623812	0.476415	1
LOC100120217	22.1806	80.3056	102.486	0.216425	17.7436	84.0256	101.769	0.174351	0.476681	1
LOC100122186	118.267	92.5	210.767	0.561126	95.7667	87.6667	183.433	0.522079	0.476863	1
LOC100113560	285.667	276.238	561.905	0.50839	306.976	272.881	579.857	0.5294	0.477178	1
LOC100115498	271.417	15.125	286.542	0.947215	138.375	5.45833	143.833	0.962051	0.477192	1
LOC100679602	31.7917	32.8125	64.6042	0.492099	26.3333	35.2708	61.6042	0.42746	0.477205	1
LOC100115937	204.137	120.608	324.745	0.628608	213.647	141.294	354.941	0.601922	0.477519	1
LOC100120773	85.0833	48.875	133.958	0.635148	133.083	63.9167	197	0.67555	0.477539	1
LOC100120947	38.7917	28.5833	67.375	0.575758	31.5	31.8542	63.3542	0.497205	0.478267	1
LOC103315841	34.8667	27.6333	62.5	0.557867	31.75	32.3611	64.1111	0.495234	0.47852	1
LOC100123546	19.1667	16.8333	36	0.532407	25.7083	14.75	40.4583	0.635427	0.478886	1
LOC100113708	205.278	73.5	278.778	0.736349	340.167	106.278	446.444	0.761946	0.478902	1
LOC100117789	122.013	112.269	234.282	0.520795	136.41	142.09	278.5	0.489803	0.479082	1
LOC100116178	21.8167	33.7667	55.5833	0.392504	36.2708	43.4583	79.7292	0.454926	0.479443	1
LOC100123045	29.4861	37.875	67.3611	0.437732	31.0417	30.9583	62	0.500672	0.479729	1
LOC100123301	57.0556	74.2222	131.278	0.434617	76.5185	83.5	160.019	0.478185	0.479733	1
LOC100122275	187.642	174.556	362.198	0.518066	221.385	229.26	450.646	0.491263	0.47991	1
LOC100115670	39	14.1667	53.1667	0.733542	37.0833	9.95833	47.0417	0.788308	0.480064	1
LOC100124004	35.9697	56.0455	92.0152	0.390911	45.3194	89.9722	135.292	0.334976	0.480126	1
LOC100121776	48.7292	46.7083	95.4375	0.510587	59.9333	46.9	106.833	0.560998	0.48026	1
LOC100120309	75.0606	60.1061	135.167	0.555319	100.319	66.3611	166.681	0.601867	0.481029	1
LOC116738533	92.5686	40.7451	133.314	0.694367	86.8854	30.8854	117.771	0.73775	0.481068	1
LOC100677938	35.0104	16.9896	52	0.673277	29.5417	9.125	38.6667	0.764009	0.481083	1
LOC116738504	27.0513	36.2564	63.3077	0.427299	33.8974	33.5	67.3974	0.502948	0.481253	1
LOC100677936	49.2963	46.7852	96.0815	0.513068	49.1159	57.7101	106.826	0.459775	0.481666	1
LOC100679382	31.4306	24.2083	55.6389	0.564903	52.375	31.6042	83.9792	0.623667	0.482214	1
SP115	31.4306	24.2083	55.6389	0.564903	52.375	31.6042	83.9792	0.623667	0.482214	1
LOC100120324	40.4218	78.3537	118.776	0.340321	40.7411	62.6312	103.372	0.39412	0.482526	1
LOC100327262	33.9667	31.8333	65.8	0.516211	29.9333	37.2	67.1333	0.445879	0.482555	1
LOC100120798	70.2542	60.0375	130.292	0.539207	82.8175	85.0476	167.865	0.493357	0.482779	1
LOC116417614	62.7917	61.3333	124.125	0.505874	83.9167	97.5833	181.5	0.462351	0.483938	1
LOC100678123	59.058	24.2536	83.3116	0.708881	128.637	65.3631	194	0.663077	0.484246	1
LOC100123755	79.2619	84	163.262	0.485489	136.354	124.646	261	0.52243	0.484531	1
LOC100115151	128.45	119.267	247.717	0.518536	154.633	126.767	281.4	0.549514	0.484638	1
LOC100123540	55.8611	77.4861	133.347	0.418915	78.2361	92.7361	170.972	0.457595	0.485005	1
LOC100123506	82.5278	64.8056	147.333	0.560143	78.4762	73.2619	151.738	0.517182	0.485207	1
LOC100120966	198.353	154.784	353.137	0.561688	309.059	217.608	526.667	0.586821	0.48602	1
LOC100121351	121.347	93.5219	214.869	0.564749	121.434	80.276	201.71	0.602024	0.48607	1
LOC100116554	107.02	81.7	188.72	0.567084	141.067	92.1533	233.22	0.604865	0.486126	1
LOC100114845	55.7024	76.8929	132.595	0.420093	81.6923	94.6923	176.385	0.463149	0.486503	1
LOC100679802	31.75	29.8333	61.5833	0.515562	44.1667	31.4444	75.6111	0.584129	0.486573	1
LOC100121635	33.7917	27.875	61.6667	0.547973	35.375	38.7708	74.1458	0.4771	0.486671	1
LOC100121768	44.3333	18.2778	62.6111	0.708075	61.9167	33.2083	95.125	0.650898	0.487453	1
LOC100678026	32.6852	24.9259	57.6111	0.567342	41.5238	41.2381	82.7619	0.501726	0.487912	1
LOC100117808	88.0043	60.6709	148.675	0.591923	86.3915	69.438	155.829	0.554398	0.488521	1
LOC100114113	104.379	47.3506	151.73	0.687928	124.006	67.5115	191.517	0.647491	0.488782	1
LOC100123970	43.5	26.9841	70.4841	0.61716	51.4912	24.7895	76.2807	0.675023	0.48911	1
LOC107981339	539.54	579.653	1119.19	0.482079	512.24	517.247	1029.49	0.497568	0.489425	1
LOC100678432	40.9583	11.4583	52.4167	0.781399	68.2222	13.0741	81.2963	0.83918	0.489453	1
LOC100120573	31.6765	30.2157	61.8922	0.511801	32.5238	40.7238	73.2476	0.444025	0.489999	1
LOC100115799	15.9556	78.3111	94.2667	0.16926	27.2626	107.182	134.444	0.20278	0.490288	1
LOC100679635	33.3889	34.1528	67.5417	0.494345	28.9444	37.2222	66.1667	0.437448	0.490735	1
LOC100679356	18.4167	20.25	38.6667	0.476293	21.4167	16.5833	38	0.563596	0.490995	1
LOC100114275	62.6863	40.0294	102.716	0.610289	84.713	44.1019	128.815	0.657634	0.491789	1
LOC100115271	17.3333	22.5833	39.9167	0.434238	14.0833	27.4167	41.5	0.339357	0.491909	1
LOC100116505	42.3333	51.7083	94.0417	0.450155	60.8333	60.9375	121.771	0.499572	0.493032	1
LOC100115311	78.3958	79.375	157.771	0.496897	143.759	167.185	310.944	0.462331	0.493052	1
LOC100115154	55.1566	41.7929	96.9495	0.568921	63.2402	58.2353	121.475	0.5206	0.493492	1
LOC100114203	70.2333	68.9	139.133	0.504792	93.8333	77.4333	171.267	0.547879	0.493564	1
LOC100124027	79.9167	49.6296	129.546	0.616897	121.326	89.9149	211.241	0.57435	0.494533	1
LOC100120057	30.0972	32.5486	62.6458	0.480435	32.9345	44.5714	77.506	0.424929	0.494695	1
LOC100117412	1124.26	1193.78	2318.04	0.485005	1058.41	1170.3	2228.71	0.474897	0.494714	1
LOC100678114	153.657	86.1852	239.843	0.640659	229.89	146.472	376.362	0.610822	0.495043	1
LOC100124256	34.5294	30.549	65.0784	0.530582	34.0882	39.3627	73.451	0.464095	0.495298	1
LOC100678515	42.6875	81.7083	124.396	0.343159	95.8854	156.271	252.156	0.380262	0.495826	1
LOC100122838	48.7121	67.2879	116	0.419932	49.6222	55.6778	105.3	0.471246	0.496004	1
LOC100122692	291.242	228.86	520.102	0.559971	429.679	364.744	794.423	0.540869	0.496325	1
LOC100115182	2349.36	1825.39	4174.76	0.562755	2086.95	1672.61	3759.56	0.555106	0.496935	1
LOC100122175	103.079	106.64	209.719	0.491509	115.649	102.952	218.601	0.52904	0.49745	1
LOC100117143	45.1333	34.7	79.8333	0.565344	41.4048	24.7381	66.1429	0.62599	0.49754	1
LOC100678809	24.8333	18.9815	43.8148	0.566779	17.6667	18.75	36.4167	0.485126	0.497595	1
LOC100114064	441.354	461.406	902.76	0.488894	731.271	720.49	1451.76	0.503713	0.497596	1
LOC100121031	27.4	16.4333	43.8333	0.625095	33.2917	13.75	47.0417	0.707706	0.497612	1
LOC100121435	32	23.0556	55.0556	0.581231	47.6111	43.8889	91.5	0.52034	0.497736	1
LOC103316871	32	23.0556	55.0556	0.581231	47.6111	43.8889	91.5	0.52034	0.497736	1
LOC100114726	93.2778	65.6556	158.933	0.586899	106.367	63.7333	170.1	0.625318	0.497755	1
LOC100680260	80.4505	44.9189	125.369	0.641707	82.2928	37.7072	120	0.685773	0.498074	1
LOC100680375	37.3333	15.9444	53.2778	0.70073	39.8889	11.3889	51.2778	0.777898	0.498853	1
LOC100116299	106.746	86.5942	193.341	0.552116	126.75	118.083	244.833	0.517699	0.498876	1
LOC100119341	49.9074	47.1667	97.0741	0.514117	57.3939	66.4242	123.818	0.463534	0.499221	1
LOC100120429	31.2917	17.625	48.9167	0.639693	20.3333	16.6111	36.9444	0.550376	0.499366	1
LOC116738610	107.094	96.125	203.219	0.526988	112.396	116.781	229.177	0.490432	0.49953	1
LOC100123241	35.7604	28.1458	63.9062	0.559576	49.5357	31.7738	81.3095	0.609224	0.499824	1
LOC100679347	35.7604	28.1458	63.9062	0.559576	49.5357	31.7738	81.3095	0.609224	0.499824	1
LOC100119940	69.1615	47.974	117.135	0.59044	73.7542	41.2712	115.025	0.641199	0.499966	1
LOC100116903	35.641	38.9551	74.5962	0.477786	110.606	99.8889	210.494	0.525456	0.499967	1
LOC100116372	52.1481	47.1481	99.2963	0.525177	58.5909	64.5909	123.182	0.475646	0.500105	1
LOC100680319	29.05	30.7833	59.8333	0.485515	37.303	49	86.303	0.432233	0.500339	1
Ndufa8	496.633	430.3	926.933	0.535781	757.133	696.8	1453.93	0.520748	0.500555	1
LOC103315577	71.3333	37.6111	108.944	0.654768	78.4048	49.0238	127.429	0.615284	0.500765	1
LOC100114579	43.0667	26.9333	70	0.615238	43.2	34.2	77.4	0.55814	0.501103	1
LOC100114912	96.9167	54.9611	151.878	0.638123	57.7222	39.0389	96.7611	0.596544	0.501639	1
Ndufv2	237.238	287.833	525.071	0.451821	391.69	438.762	830.452	0.471659	0.502185	1
LOC100680438	63.3426	85.6898	149.032	0.425026	73.3286	117.581	190.91	0.384101	0.502486	1
LOC100122271	83.0506	52.9435	135.994	0.610693	122.028	90.2562	212.284	0.574833	0.50256	1
LOC100122672	18.625	20.0417	38.6667	0.481681	23.9	18.8	42.7	0.559719	0.502649	1
LOC100119088	104.259	130.63	234.889	0.443866	174.111	194.333	368.444	0.472557	0.503555	1
LOC100118225	159	151.633	310.633	0.511857	211.367	222.3	433.667	0.487394	0.503802	1
LOC100120357	39.1556	35.2111	74.3667	0.52652	42.5938	29.8333	72.4271	0.588091	0.504208	1
LOC100119829	29.619	32.25	61.869	0.478738	45.8725	39.4804	85.3529	0.537445	0.504346	1
LOC100114764	25.6905	34.5238	60.2143	0.426651	43.5	46.037	89.537	0.485832	0.504477	1
LOC100120401	83.5526	68.3465	151.899	0.550053	89.4619	86.1524	175.614	0.509423	0.504859	1
Ndufv1	245.486	221.333	466.819	0.52587	330.319	324.917	655.236	0.504123	0.504928	1
LOC100120037	31.5238	33.5714	65.0952	0.484272	35.0556	48.463	83.5185	0.419734	0.504965	1
LOC107982175	204.1	40.0333	244.133	0.836019	260.267	60.1667	320.433	0.812233	0.505316	1
LOC100118434	978.818	1030.36	2009.18	0.487173	1834.24	1859.17	3693.41	0.496626	0.505731	1
LOC100122242	36.2	29.6333	65.8333	0.549873	39.5	40.2381	79.7381	0.495372	0.505765	1
LOC100122169	44.75	33	77.75	0.575563	47.4259	27.1667	74.5926	0.635799	0.506231	1
LOC100114832	35.9804	11.6275	47.6078	0.755766	38.8542	17.7778	56.6319	0.686082	0.506538	1
LOC100122441	21.2857	20.6905	41.9762	0.50709	17.8333	23.5	41.3333	0.431452	0.50674	1
LOC100114672	40.7949	41.0641	81.859	0.498356	37.5303	29.3485	66.8788	0.561169	0.506942	1
LOC100678291	19.0833	17.5	36.5833	0.52164	20.0833	25.4167	45.5	0.441392	0.506995	1
LOC100114670	45.7222	45.8333	91.5556	0.499393	86.2222	70.9444	157.167	0.548604	0.50735	1
LOC100118165	35.25	38.5278	73.7778	0.477786	37.5385	32.7821	70.3205	0.53382	0.507588	1
LOC100120258	50.6111	26.0833	76.6944	0.659906	47.8056	31.7222	79.5278	0.601118	0.507807	1
LOC100121205	23.5833	22.2917	45.875	0.514078	22.7121	15.7727	38.4848	0.590157	0.507832	1
LOC100678865	1258.58	1253.5	2512.08	0.501012	2513.58	2423.92	4937.5	0.50908	0.508171	1
LOC100120858	38.5	43.8788	82.3788	0.467353	86.5455	118.121	204.667	0.422861	0.508649	1
LOC100120655	144.783	112.117	256.9	0.563579	186.333	163.227	349.561	0.53305	0.508733	1
LOC100113484	73.9048	61	134.905	0.547829	108.208	106.958	215.167	0.502905	0.50877	1
LOC100679298	14.9444	27.7778	42.7222	0.349805	19.3095	26.4524	45.7619	0.421956	0.508842	1
LOC100114392	37.3333	18.25	55.5833	0.671664	22.6389	15.2778	37.9167	0.59707	0.508955	1
LOC100123168	66.4444	46.5417	112.986	0.588076	81.1042	47.6417	128.746	0.629956	0.509132	1
LOC100678164	40.7222	13.3333	54.0556	0.75334	55.6667	13.3333	69	0.806763	0.509259	1
LOC100679313	40.7222	13.3333	54.0556	0.75334	55.6667	13.3333	69	0.806763	0.509259	1
LOC100122380	34.5648	33.3611	67.9259	0.50886	46.2778	35.7315	82.0093	0.564299	0.509476	1
LOC103315769	93.7	102.833	196.533	0.476764	136.208	130.208	266.417	0.511261	0.509483	1
LOC100122122	275.817	362.405	638.222	0.432165	229.119	277.365	506.484	0.452372	0.509529	1
Ndufa5	253.375	323.75	577.125	0.43903	343.097	471.722	814.819	0.421071	0.509754	1
LOC100679768	66.5556	55.2556	121.811	0.546383	68.3056	46.0833	114.389	0.597135	0.509898	1
LOC100117094	28.7639	37.2778	66.0417	0.435542	40.4778	42.6778	83.1556	0.486772	0.509917	1
LOC100122566	14.5417	29.6667	44.2083	0.328935	19.0556	27.75	46.8056	0.407122	0.510543	1
LOC100120815	17.5	19.3333	36.8333	0.475113	20.8542	32.1667	53.0208	0.39332	0.510941	1
LOC100679138	137.5	132.167	269.667	0.509889	330.806	288.361	619.167	0.534275	0.510964	1
LOC103316308	172.14	122.811	294.951	0.583623	173.525	138.621	312.145	0.55591	0.511181	1
faa	115.778	125.456	241.233	0.479941	198.511	191.822	390.333	0.508568	0.511471	1
LOC100678489	30.9487	38.0641	69.0128	0.448449	40.6042	40.7917	81.3958	0.498848	0.511588	1
LOC107980808	38.6	30.6333	69.2333	0.557535	40.6667	40.3889	81.0556	0.501714	0.511588	1
LOC100677913	1267.71	1192.85	2460.56	0.515212	2204.79	2146.97	4351.76	0.506643	0.51176	1
LOC100116421	48.0309	35.0679	83.0988	0.577997	104.224	92.9368	197.161	0.528625	0.511831	1
LOC100119330	61.5772	52.6098	114.187	0.539267	73.4	51.3125	124.713	0.588554	0.512147	1
LOC100119844	22	19.4167	41.4167	0.531187	19.4375	24.75	44.1875	0.439887	0.512734	1
LOC100679975	23.2083	22.7917	46	0.504529	24.1944	16.3889	40.5833	0.596167	0.512946	1
LOC100677870	45.5216	35.2294	80.7511	0.563728	47.9654	28.0597	76.0252	0.630915	0.51298	1
LOC100120685	15.5833	21.5833	37.1667	0.419283	26.5952	25.0714	51.6667	0.514747	0.51339	1
LOC100122806	34.6905	37.0952	71.7857	0.48325	42.9583	36	78.9583	0.544063	0.51365	1
LOC100123963	59.5	51.2222	110.722	0.537381	61.6	64.5667	126.167	0.488243	0.513746	1
LOC100123966	59.5	51.2222	110.722	0.537381	61.6	64.5667	126.167	0.488243	0.513746	1
LOC100115720	43.019	34.881	77.9	0.552234	36.0215	36.957	72.9785	0.493591	0.513747	1
LOC100117009	14.4167	29.75	44.1667	0.326415	19.375	28.4792	47.8542	0.404876	0.513882	1
LOC100123263	66.1333	77.2333	143.367	0.461288	103.733	103.933	207.667	0.499518	0.514221	1
LOC116417658	74.9583	71.75	146.708	0.510934	95.8333	106.625	202.458	0.473348	0.514267	1
LOC100120755	65.9259	62.463	128.389	0.513486	50.1481	57.8889	108.037	0.464176	0.514272	1
LOC100113961	61.9583	40.1667	102.125	0.606691	109.056	59.2222	168.278	0.648069	0.514355	1
LOC100680193	19.4815	21.9074	41.3889	0.470694	18.8333	28.8333	47.6667	0.395105	0.51445	1
LOC100116863	34.9048	34.9286	69.8333	0.49983	47.8472	37.1667	85.0139	0.562817	0.514828	1
LOC100119343	35.2604	32.2604	67.5208	0.522215	39.2083	45.6083	84.8167	0.462272	0.514913	1
CCE-A3	50.7619	21.2143	71.9762	0.70526	68.447	36.5833	105.03	0.651688	0.51504	1
LOC100121921	21.4	17.6333	39.0333	0.548249	22.0667	26.7	48.7667	0.452495	0.515063	1
LOC100114592	1899.56	2043.33	3942.89	0.481767	2986.89	3301.94	6288.83	0.474951	0.515202	1
LOC100116584	23.5	23.1389	46.6389	0.503871	22.8333	16.75	39.5833	0.576842	0.515217	1
LOC100119465	62.2982	45.3575	107.656	0.57868	72.2928	64.6284	136.921	0.527988	0.516071	1
LOC100118906	48.2111	66.2444	114.456	0.421221	59.1444	67.6333	126.778	0.466521	0.516146	1
LOC100114041	169.365	132.244	301.609	0.56154	166.199	145.019	311.218	0.534027	0.516259	1
LOC100120425	169.365	132.244	301.609	0.56154	166.199	145.019	311.218	0.534027	0.516259	1
LOC100121656	46.0476	53.6905	99.7381	0.461685	76.3333	72.9524	149.286	0.511324	0.516434	1
LOC100118479	52.0625	45.4792	97.5417	0.533746	74.3333	77.6042	151.938	0.489236	0.516488	1
LOC100120263	46.8611	28.7778	75.6389	0.619537	65.3333	31.2738	96.6071	0.676278	0.516526	1
LOC100120561	37.3958	35.9479	73.3438	0.509871	36.9286	43.9206	80.8492	0.456759	0.51659	1
LOC100122227	60.7424	49.9848	110.727	0.548577	81.5	55.7778	137.278	0.593687	0.516603	1
LOC100118428	95.2778	58.1111	153.389	0.621152	154.019	81.1667	235.185	0.654882	0.516603	1
LOC100121081	149.278	91.8316	241.11	0.61913	145.339	100.313	245.652	0.591645	0.517073	1
LOC100113519	192.885	214.056	406.94	0.473988	287.427	292.115	579.543	0.495955	0.51731	1
LOC100118914	29.2167	13.3167	42.5333	0.686912	32.6818	20.6667	53.3485	0.61261	0.517605	1
LOC100123237	23	17.6667	40.6667	0.565574	34.3333	18.8333	53.1667	0.645768	0.517776	1
LOC100679335	20.5556	23.5556	44.1111	0.465995	23.125	19.625	42.75	0.540936	0.517792	1
LOC100114518	21.1667	19.75	40.9167	0.517312	20.8922	25.2059	46.098	0.453211	0.517857	1
LOC100115434	70.2667	40.8667	111.133	0.632274	86.9	59.6	146.5	0.593174	0.518018	1
LOC100118828	39.3333	33.4444	72.7778	0.540458	38.5333	40.2	78.7333	0.489416	0.518026	1
LOC100677935	19.5278	20.2778	39.8056	0.490579	26.1042	20.0625	46.1667	0.565433	0.518182	1
LOC100677806	16.7778	22.3889	39.1667	0.428369	24.0741	24.8519	48.9259	0.492051	0.518316	1
LOC103316711	541.228	580.702	1121.93	0.482408	674.684	684.526	1359.21	0.496379	0.518433	1
LOC100115956	316.375	287.292	603.667	0.524089	676.833	575.292	1252.12	0.540548	0.518501	1
LOC100120828	32.4	33.7667	66.1667	0.489673	41	54.9167	95.9167	0.427454	0.518695	1
LOC100115222	32.2971	40.9565	73.2536	0.440894	40.5862	40.6782	81.2644	0.499434	0.518857	1
LOC103317888	35.75	33.4583	69.2083	0.516556	40.9	48.3667	89.2667	0.458178	0.51901	1
LOC100116108	20	19.5238	39.5238	0.506024	27.1667	20.1389	47.3056	0.574281	0.519098	1
LOC100123511	59.4565	55.8406	115.297	0.515681	70.1594	55.058	125.217	0.560301	0.519125	1
LOC100123801	55.8421	29.5877	85.4298	0.653661	48.8974	32.5256	81.4231	0.600535	0.519563	1
LOC100121571	55.049	57.6765	112.725	0.488346	58.9556	72.1111	131.067	0.449813	0.519571	1
LOC100118782	36.6944	39.463	76.1574	0.481824	34.2167	47.5667	81.7833	0.418382	0.519974	1
LOC100123699	58.0476	52.9127	110.96	0.523139	63.8167	67.3083	131.125	0.486686	0.520167	1
LOC100119351	73.8542	63.1458	137	0.539082	121.958	121.625	243.583	0.500684	0.521018	1
LOC100116429	76.529	54.6159	131.145	0.583545	63.8043	54.8841	118.688	0.537579	0.521137	1
LOC107980924	76.529	54.6159	131.145	0.583545	63.8043	54.8841	118.688	0.537579	0.521137	1
LOC100122832	89.7308	69.1923	158.923	0.564618	124.821	83.3974	208.218	0.59947	0.521155	1
LOC116738603	38.6167	37	75.6167	0.51069	36.5952	45.9524	82.5476	0.443323	0.52125	1
LOC100115156	79.3125	67.401	146.714	0.540594	110.683	109.433	220.117	0.502839	0.521388	1
SP142	81.9242	33.053	114.977	0.712526	66.6587	21.0397	87.6984	0.76009	0.521388	1
Or1	33.3	12.3333	45.6333	0.72973	39.697	20.8939	60.5909	0.655164	0.521632	1
LOC100120252	62.9306	43.9097	106.84	0.589015	81.93	67.3633	149.293	0.548785	0.521775	1
LOC100121995	22.8333	20.3	43.1333	0.529366	20.0417	26.75	46.7917	0.428317	0.521916	1
LOC100113669	156.456	117.028	273.483	0.572084	233.094	157.311	390.406	0.597057	0.522067	1
LOC100118651	17.1667	25.3667	42.5333	0.403605	21.1	23.0333	44.1333	0.478097	0.522627	1
LOC100117418	163.75	157.75	321.5	0.509331	282.667	246.75	529.417	0.533921	0.523275	1
LOC100122121	41.8492	37.1746	79.0238	0.529577	131.198	140.778	271.976	0.482389	0.523319	1
LOC100116075	79.3133	59.34	138.653	0.572026	73.3542	45.9792	119.333	0.6147	0.523482	1
LOC100122607	224.156	179.125	403.281	0.555831	212.792	187.333	400.125	0.531813	0.523503	1
LOC103315588	100.083	93.0833	193.167	0.518119	91.1667	73.2917	164.458	0.554345	0.523591	1
LOC100121843	38.8333	14.5	53.3333	0.728125	34.5833	18.3333	52.9167	0.653543	0.524257	1
LOC100117972	36.7361	39.2708	76.0069	0.483326	44.2708	38.0208	82.2917	0.537975	0.524514	1
LOC100118107	151.453	138.124	289.577	0.523015	102.774	106.573	209.346	0.490926	0.524524	1
LOC103317479	40.4583	21.0417	61.5	0.657859	32.2917	12.8333	45.125	0.715605	0.524589	1
LOC100122700	120.872	95.9034	216.775	0.557591	172.393	120.407	292.8	0.588773	0.52472	1
LOC100119775	46.8229	62.0312	108.854	0.430144	68.0111	77.5111	145.522	0.467359	0.524726	1
LOC100116317	26.25	18.8333	45.0833	0.582255	23.2222	22.2778	45.5	0.510379	0.524792	1
LOC100680458	43.675	42.4333	86.1083	0.50721	33.3333	41.0556	74.3889	0.448096	0.524895	1
LOC100680410	33.75	11.4167	45.1667	0.747232	46.3056	22.1944	68.5	0.675994	0.524954	1
LOC100123309	22.0556	22	44.0556	0.500631	24.5	18	42.5	0.576471	0.525163	1
LOC100122879	20.8333	18.3	39.1333	0.532368	23.6515	28.3485	52	0.454837	0.525189	1
LOC100116513	37.9381	36.5762	74.5143	0.509139	47.4074	37.8519	85.2593	0.556038	0.525397	1
LOC100122178	21.9333	20.0167	41.95	0.522845	21.0238	28.1667	49.1905	0.427396	0.525432	1
LOC100120792	36.3889	33.2222	69.6111	0.522745	43.9444	50.6111	94.5556	0.464747	0.525539	1
LOC100116603	18.8889	25.3333	44.2222	0.427136	18.9667	35.0333	54	0.351235	0.525623	1
LOC100680039	41.35	31.1667	72.5167	0.570214	57.381	35.0357	92.4167	0.620894	0.525818	1
LOC100121393	243.833	205.136	448.97	0.543095	191.681	177.125	368.806	0.519733	0.526107	1
LOC100117168	60.8366	57.0842	117.921	0.515911	72.8454	58.0722	130.918	0.556422	0.526126	1
LOC100113925	82.7667	72.7	155.467	0.532376	106.6	108.033	214.633	0.496661	0.526314	1
LOC100123385	33.6667	35.1667	68.8333	0.489104	41.5238	54.5952	96.119	0.432004	0.526359	1
LOC100116130	22.1754	27.2544	49.4298	0.448625	21.1905	19.9048	41.0952	0.515643	0.526621	1
LOC100122955	34.2133	38.4133	72.6267	0.471085	37.08	51.54	88.62	0.418416	0.5267	1
LOC100122937	50.1204	29.1574	79.2778	0.632212	50.5729	36.8125	87.3854	0.578734	0.526786	1
LOC100118152	32.75	32.3125	65.0625	0.503362	59.5833	47.2708	106.854	0.557614	0.526867	1
LOC100114490	42.0714	26.5714	68.6429	0.612903	57.619	44.4762	102.095	0.564366	0.526891	1
LOC100124105	106.722	103.5	210.222	0.507664	160.5	137.333	297.833	0.538892	0.526992	1
LOC100119172	29.75	21.75	51.5	0.57767	28.1429	15.7381	43.881	0.641346	0.527087	1
LOC100121602	20	24.25	44.25	0.451977	25	21.8889	46.8889	0.533175	0.527249	1
LOC100115846	59.4792	47.2083	106.688	0.557508	78.1833	74.05	152.233	0.513576	0.527349	1
LOC100115199	69.2786	32.3464	101.625	0.681709	138.083	76.9583	215.042	0.642124	0.527351	1
Rhbdd1	28.75	19.7778	48.5278	0.592444	32.8958	16.7292	49.625	0.662888	0.527398	1
LOC100113839	57.8148	52.1667	109.981	0.525678	70.7222	76.4815	147.204	0.480438	0.527954	1
LOC100122502	24.7222	28.6111	53.3333	0.463542	22.5833	18	40.5833	0.556468	0.528357	1
LOC100118316	23.0833	23.0833	46.1667	0.5	18.2619	24.6429	42.9048	0.425638	0.528366	1
LOC100122166	23.7222	24.0556	47.7778	0.496512	18.9444	26.5	45.4444	0.41687	0.528531	1
LOC100117797	15.9167	25.9167	41.8333	0.380478	25	30.7222	55.7222	0.448654	0.529154	1
LOC100119589	121.357	83.619	204.976	0.592055	219.093	134.667	353.759	0.619327	0.529308	1
LOC100119376	14.8	26.6333	41.4333	0.3572	25.25	33.9792	59.2292	0.42631	0.529453	1
LOC100123262	2443.28	2129.61	4572.89	0.534296	3800.72	3232.78	7033.5	0.540374	0.529527	1
LOC100113651	99.3986	78.9493	178.348	0.55733	99.2197	90.8106	190.03	0.522126	0.529537	1
LOC100122315	38.7692	42.4103	81.1795	0.477574	44.4242	38.6439	83.0682	0.534793	0.529727	1
LOC100123465	69.1754	43.2281	112.404	0.615421	117.395	61.193	178.588	0.657351	0.529897	1
LOC100115283	30.9167	15.0833	46	0.672101	30.7333	20.5667	51.3	0.59909	0.529949	1
LOC100677868	31	14.9792	45.9792	0.674218	34.0139	21.25	55.2639	0.615481	0.53014	1
LOC100118625	33.5	12.7564	46.2564	0.724224	94.9359	25.141	120.077	0.790626	0.530198	1
nAChRb3	23.9667	19.7167	43.6833	0.548646	23.3889	26.5556	49.9444	0.468298	0.530319	1
LOC100118126	41.431	18.9195	60.3506	0.686506	40.7179	13.4615	54.1795	0.751538	0.530411	1
LOC100123559	276.689	177.265	453.955	0.609509	237.364	166.962	404.326	0.58706	0.530421	1
LOC100120651	40.4524	37.0714	77.5238	0.521806	50.5909	37.1212	87.7121	0.576784	0.530764	1
LOC100117305	95.6667	96.1667	191.833	0.498697	93.6833	82.2333	175.917	0.532544	0.531384	1
LOC100115119	18.9444	24.7593	43.7037	0.433475	24.2361	24.0556	48.2917	0.501869	0.531446	1
LOC103316087	36.3333	38.2222	74.5556	0.487332	48.0667	41.5667	89.6333	0.536259	0.5318	1
LOC100120605	26.2222	18.2778	44.5	0.589263	24.4394	22.9091	47.3485	0.51616	0.532002	1
LOC100115888	3.33333	93.625	96.9583	0.034379	8	130.292	138.292	0.0578487	0.532134	1
LOC100119340	14.8	26.6333	41.4333	0.3572	25.5278	34.8889	60.4167	0.422529	0.532245	1
LOC100121392	45.9271	31.0938	77.0208	0.596294	49.3788	43.1212	92.5	0.533825	0.532479	1
LOC100117225	162.101	141.727	303.828	0.533528	203.429	160.96	364.389	0.558275	0.532693	1
LOC100121269	53.0538	51.9839	105.038	0.505093	92.4946	75.8172	168.312	0.549543	0.532889	1
LOC100121958	94.614	84.7895	179.404	0.527381	95.3417	98.1	193.442	0.49287	0.533214	1
LOC100680038	94.614	84.7895	179.404	0.527381	95.3417	98.1	193.442	0.49287	0.533214	1
LOC100114364	37.3824	35.8137	73.1961	0.510715	43.8478	50.6159	94.4638	0.464176	0.533368	1
LOC100114612	143.543	106.377	249.92	0.574357	144.778	120.574	265.352	0.545607	0.534066	1
LOC103317810	29.0556	21.8611	50.9167	0.570649	22.3333	22.8333	45.1667	0.494465	0.534506	1
LOC100117948	28.8333	16.3333	45.1667	0.638376	29.5333	22.25	51.7833	0.570325	0.53492	1
LOC100120983	57.125	30.9286	88.0536	0.648753	54.7273	35.1717	89.899	0.608764	0.535011	1
LOC100679007	48.8333	32.9275	81.7609	0.59727	49.3535	41.5455	90.899	0.542949	0.535285	1
LOC100118095	24.4	20.8	45.2	0.539823	30.3889	19.2222	49.6111	0.612542	0.535332	1
LOC100119703	24.5417	20.9583	45.5	0.539377	22.2	24.95	47.15	0.470838	0.535814	1
LOC100122108	101.208	72.506	173.714	0.582614	117.321	96.494	213.815	0.548704	0.53616	1
LOC100119100	182.616	157.186	339.802	0.537419	188.655	147.488	336.143	0.561234	0.536552	1
LOC100121825	76.2262	50.5952	126.821	0.601051	80.2639	62.0833	142.347	0.56386	0.536628	1
LOC100117027	224.59	171.974	396.564	0.566339	255.987	212.41	468.397	0.546517	0.536849	1
LOC103315286	224.59	171.974	396.564	0.566339	255.987	212.41	468.397	0.546517	0.536849	1
LOC100117535	224.311	164.278	388.589	0.577245	270.967	217.456	488.422	0.55478	0.53687	1
LOC100114685	18.8214	26.9405	45.7619	0.41129	24.9931	26.9514	51.9444	0.48115	0.537252	1
LOC100120164	18.5	26.0185	44.5185	0.415557	24.3333	26.6042	50.9375	0.47771	0.537252	1
LOC100170101	56.5	62.0278	118.528	0.476682	76.0833	71.9444	148.028	0.51398	0.537271	1
LOC100679988	47.3846	44.5427	91.9274	0.515457	43.3333	33.8952	77.2286	0.561105	0.537321	1
Rad54l	36.0222	43.0444	79.0667	0.455593	44.9485	43.4667	88.4152	0.50838	0.537653	1
LOC100120600	19.2222	26.0833	45.3056	0.42428	23.4872	24.4231	47.9103	0.490233	0.537663	1
LOC100121547	64.0317	68.9206	132.952	0.481614	69.4493	62.2391	131.688	0.527376	0.538289	1
LOC100121813	46.0661	31.2011	77.2672	0.596193	52.2295	43.4454	95.6749	0.545906	0.538569	1
LOC100117352	53.7917	45.0938	98.8854	0.54398	36.8824	38.3039	75.1863	0.490546	0.538601	1
LOC100115647	26.2917	17.875	44.1667	0.595283	43.8333	21.6875	65.5208	0.668998	0.538927	1
LOC100117841	28.0667	24.6167	52.6833	0.532743	20.6905	23.6905	44.381	0.466202	0.539132	1
LOC100116455	62.2308	58.5705	120.801	0.51515	70.558	78.1304	148.688	0.474536	0.53925	1
LOC100116110	42.3009	40.9259	83.2269	0.508261	49.0694	38.3102	87.3796	0.561566	0.539351	1
LOC100117584	43.7454	44.5972	88.3426	0.495179	36.8854	45.349	82.2344	0.44854	0.539531	1
LOC100115162	28.0417	21.6667	49.7083	0.564124	23.3333	24.2778	47.6111	0.490082	0.539693	1
LOC100116856	17.75	24.6111	42.3611	0.419016	26.7917	28.125	54.9167	0.48786	0.539765	1
LOC100123324	32.9762	18.0714	51.0476	0.645989	40.3889	17.6389	58.0278	0.696027	0.54002	1
Melk	21.9545	20.5152	42.4697	0.516946	24.6875	30.3646	55.0521	0.448439	0.54009	1
LOC100120255	52.1389	28.6667	80.8056	0.645239	61.5	40.5625	102.062	0.602572	0.540716	1
LOC100117740	43.7727	38.9091	82.6818	0.529412	43.2099	47.0864	90.2963	0.478534	0.541314	1
LOC100115301	43.6528	56.3333	99.9861	0.436588	37.3205	39.1282	76.4487	0.488177	0.541558	1
LOC100120611	810.905	817.262	1628.17	0.498048	1543.8	1617.85	3161.64	0.48829	0.54167	1
Gnbp1-2	44.9394	39.4394	84.3788	0.532591	41.1667	44.9667	86.1333	0.477941	0.541866	1
LOC116416757	73.7292	73.1667	146.896	0.501915	134.917	153.104	288.021	0.468427	0.5423	1
LOC100114539	123.815	70.4352	194.25	0.637399	133.222	87.213	220.435	0.60436	0.542408	1
LOC100116897	68.7273	52.0909	120.818	0.568849	101.136	65.0909	166.227	0.608422	0.542514	1
LOC100121091	109.587	114.175	223.762	0.48975	150.455	176.159	326.614	0.46065	0.542628	1
LOC100677996	145.556	84.3111	229.867	0.633217	216.889	140.478	357.367	0.606909	0.542651	1
LOC100117805	33.7976	66.5357	100.333	0.336853	34.4091	55.8636	90.2727	0.381168	0.542866	1
LOC103318125	28.5667	17.3333	45.9	0.622367	43.7556	20.6556	64.4111	0.679317	0.542879	1
LOC100123993	129.083	124.361	253.444	0.509316	151.056	129.556	280.611	0.538309	0.543301	1
LOC100117898	140.378	109.551	249.929	0.561671	175.904	122.712	298.615	0.589065	0.543459	1
LOC100124114	40.5439	47.807	88.3509	0.458896	36.6852	52.4074	89.0926	0.411765	0.543464	1
LOC100119121	24.375	23.125	47.5	0.513158	22.4667	29.5	51.9667	0.432328	0.543728	1
LOC107980931	27.7222	21.1667	48.8889	0.567045	24.875	25.0833	49.9583	0.497915	0.543944	1
LOC100678307	80.6667	21.4167	102.083	0.790204	115.792	38.875	154.667	0.748653	0.544069	1
LOC100118133	69.1111	37.428	106.539	0.648692	61.7828	27.4924	89.2753	0.692049	0.544167	1
LOC100114408	52.2619	79.4762	131.738	0.396711	57.7899	101.065	158.855	0.36379	0.544186	1
LOC100119276	24.6667	17.7576	42.4242	0.581429	42.75	23.8712	66.6212	0.641688	0.544231	1
LOC100121252	27.0714	27.0238	54.0952	0.50044	26.381	19.5238	45.9048	0.574689	0.544359	1
LOC100679791	26.6667	20.2083	46.875	0.568889	34.3333	20.8333	55.1667	0.622356	0.544464	1
Tomm20	231.083	227.417	458.5	0.503999	324.167	343.833	668	0.485279	0.544526	1
LOC100122875	25.9118	17.7451	43.6569	0.593532	31.7821	29.7949	61.5769	0.516136	0.544608	1
LOC100118567	28.537	22.0741	50.6111	0.563849	23.303	24.8333	48.1364	0.484105	0.544655	1
LOC100680339	22.6458	24.1458	46.7917	0.483972	28.5439	23.0702	51.614	0.553025	0.544655	1
LOC100680376	49.0641	35.4829	84.547	0.580317	49.6019	43.4907	93.0926	0.532823	0.545001	1
LOC100679230	33.8704	19.1667	53.037	0.638617	28.2857	22.119	50.4048	0.561171	0.54511	1
LOC100114467	128.12	87.6851	215.805	0.593684	124.836	74.1401	198.976	0.627393	0.545489	1
LOC100121869	21.7308	21.141	42.8718	0.506878	33.381	25.5119	58.8929	0.566808	0.545538	1
LOC100123218	25.3667	25.7333	51.1	0.496412	26.2121	20.9394	47.1515	0.555913	0.545859	1
LOC100119021	44.8661	58.2113	103.077	0.435266	38.8415	40.7398	79.5813	0.488073	0.545965	1
LOC100123903	26.8194	26.0556	52.875	0.507224	27.1	20.2667	47.3667	0.572132	0.546088	1
LOC100121347	54.4949	39.7222	94.2172	0.578397	45.125	40.2604	85.3854	0.528486	0.546843	1
LOC100679541	492.75	409.738	902.488	0.545991	518.762	457.298	976.06	0.531486	0.546845	1
Atp5c1	709.806	670.917	1380.72	0.514083	948.167	937	1885.17	0.502962	0.546871	1
LOC100121271	56.4423	35.5705	92.0128	0.613418	51.9035	39.0351	90.9386	0.570753	0.547059	1
LOC100114323	108.411	70.7619	179.173	0.605063	138.457	103.616	242.072	0.571963	0.547113	1
LOC100118367	26.9333	32.9	59.8333	0.450139	21.8571	20.3333	42.1905	0.518059	0.547301	1
LOC100123110	41.9333	40.9667	82.9	0.50583	52.0606	42.0152	94.0758	0.55339	0.547351	1
LOC100117964	26.5333	25.9333	52.4667	0.505718	21.8333	27.7917	49.625	0.439966	0.547504	1
LOC100118520	86.2209	57.0465	143.267	0.601818	78.622	60.378	139	0.565626	0.547611	1
LOC100118984	45.8395	59.6728	105.512	0.434447	38.8415	40.7398	79.5813	0.488073	0.547741	1
LOC100113811	35.4167	20.625	56.0417	0.63197	40.5556	17.6111	58.1667	0.69723	0.547862	1
LOC100117195	1180.94	762.19	1943.13	0.607751	1804.87	1122.6	2927.46	0.61653	0.547895	1
LOC100123180	45.3016	39.9286	85.2302	0.531521	45.6053	48.8509	94.4561	0.482819	0.547998	1
LOC107981331	53.1111	37.2083	90.3194	0.588036	62.2436	35.1154	97.359	0.639321	0.548022	1
LOC100124242	1496.45	1174.32	2670.77	0.560308	2264.53	1832.09	4096.62	0.55278	0.548086	1
LOC100115111	102.756	93.9667	196.722	0.522338	100.356	104.289	204.644	0.49039	0.548322	1
LOC100122062	22.25	24	46.25	0.481081	29.7639	24.8194	54.5833	0.545293	0.548504	1
LOC100122538	23.4359	24.9615	48.3974	0.484238	22.7179	30.5256	53.2436	0.42668	0.548819	1
LOC100122801	66.4583	41.5208	107.979	0.615474	57.5185	29	86.5185	0.664812	0.5489	1
LOC100119318	131.059	96.9216	227.98	0.574869	193.098	157.343	350.441	0.551014	0.549159	1
LOC100119651	92.3333	74.7675	167.101	0.55256	62.4343	58.9091	121.343	0.514526	0.549654	1
LOC100117650	89.1133	89.8733	178.987	0.497877	108.647	124.2	232.847	0.466602	0.549701	1
LOC100120284	49.7827	42.131	91.9137	0.541625	53.9967	37.8595	91.8562	0.58784	0.549824	1
LOC100124073	35.5227	42.9621	78.4848	0.452606	45.5362	66.9638	112.5	0.404767	0.549852	1
LOC100123751	31.9048	24.9603	56.8651	0.561061	32.8778	18.0333	50.9111	0.645788	0.54991	1
LOC100120297	39.6667	37.8333	77.5	0.511828	63.8667	48.4	112.267	0.568884	0.549995	1
LOC107982060	39.6667	37.8333	77.5	0.511828	63.8667	48.4	112.267	0.568884	0.549995	1
LOC100113530	42.0952	38.7143	80.8095	0.520919	60.1667	44.4048	104.571	0.575364	0.550092	1
LOC100120099	34.0556	16.8889	50.9444	0.668484	36.3095	22.7381	59.0476	0.614919	0.550356	1
LOC100123622	36.5556	33.4444	70	0.522222	60.1111	68.2778	128.389	0.468196	0.550534	1
LOC100115485	24.8431	26.951	51.7941	0.479652	21.2619	30.0119	51.2738	0.414674	0.550774	1
LOC100677859	25.9	26.3833	52.2833	0.495378	26.0303	21.5	47.5303	0.547657	0.550917	1
Uqcr10	128.444	100.319	228.764	0.561472	188.403	163.361	351.764	0.535594	0.551083	1
LOC100123358	25.4762	22	47.4762	0.53661	25.3333	30.625	55.9583	0.452718	0.551435	1
LOC100678127	49.7115	37.5577	87.2692	0.569634	64.0617	39.9444	104.006	0.615942	0.55154	1
Rpl39	259.25	235.25	494.5	0.524267	562.5	547.667	1110.17	0.506681	0.551737	1
LOC100118774	55.0918	38.0102	93.102	0.591736	62.0189	35.8711	97.8899	0.633557	0.551763	1
LOC100679204	28.5833	21.0833	49.6667	0.575503	38.5556	21.1111	59.6667	0.646182	0.552374	1
LOC100680350	76.5833	57.7436	134.327	0.570126	82.5517	72.4138	154.966	0.53271	0.552542	1
LOC100120899	59.0952	34.7579	93.8532	0.629656	57.5609	40.2532	97.8141	0.588472	0.553215	1
LOC107980865	75.5417	50.1875	125.729	0.600829	96.5625	74.375	170.938	0.564899	0.553248	1
LOC100122761	28.4167	18.25	46.6667	0.608929	32.4242	28.5758	61	0.531545	0.553421	1
LOC100115468	108.952	86.119	195.071	0.558526	115.604	104.062	219.667	0.526271	0.553422	1
LOC116417409	165.083	131	296.083	0.557557	290.333	210.833	501.167	0.579315	0.553705	1
LOC100678685	39.3772	20.693	60.0702	0.65552	40.2188	16.2708	56.4896	0.711968	0.553717	1
LOC100119338	26.9167	26.0556	52.9722	0.508128	21.625	27.5833	49.2083	0.439458	0.553896	1
LOC100120727	111.712	60.4899	172.202	0.648727	85.8182	54.0707	139.889	0.613474	0.553997	1
LOC100116564	27.2692	28.5769	55.8462	0.488292	27.1364	21.6818	48.8182	0.555866	0.554096	1
LOC100122040	103.688	54.75	158.438	0.654438	117.156	52.6	169.756	0.690143	0.554263	1
LOC100121431	44.037	34.8704	78.9074	0.558085	57.881	54.9167	112.798	0.51314	0.554335	1
LOC100120513	60.1642	41.6005	101.765	0.591209	59.1415	33.7579	92.8994	0.636619	0.554368	1
LOC100121110	34.1667	21.2222	55.3889	0.616851	38.994	18.7679	57.7619	0.675082	0.5544	1
LOC100328556	34.1667	21.2222	55.3889	0.616851	38.994	18.7679	57.7619	0.675082	0.5544	1
LOC100122560	70.9083	59.3083	130.217	0.544541	95.4136	69.9074	165.321	0.577141	0.554504	1
LOC100114531	131.278	110.241	241.519	0.543552	198.444	149.944	348.389	0.569606	0.554569	1
LOC100123851	45.4815	17.6111	63.0926	0.720869	39.3077	19.9359	59.2436	0.663493	0.55508	1
LOC100116701	110.814	55.5065	166.32	0.666267	113.709	49.4412	163.15	0.696959	0.55535	1
LOC100117751	42.9667	38.8667	81.8333	0.525051	51.2333	57.6667	108.9	0.470462	0.555367	1
LOC100118257	28.6071	21.1071	49.7143	0.575431	27.0079	26.2143	53.2222	0.507456	0.556726	1
Adipor1	78.5215	104.349	182.871	0.429382	115.554	135.078	250.632	0.46105	0.556898	1
LOC100115183	145.38	127	272.38	0.53374	151.533	145.347	296.88	0.510419	0.557102	1
LOC100119058	30.8111	29.2111	60.0222	0.513328	26	19.3333	45.3333	0.573529	0.557289	1
LOC100123068	22.2	20.5833	42.7833	0.518894	31.4444	37.1852	68.6296	0.458176	0.557664	1
LOC100115035	68.0686	51.317	119.386	0.570158	124.003	80.7528	204.756	0.605614	0.55772	1
LOC100124087	23.886	23.3684	47.2544	0.505476	34.5909	26.1439	60.7348	0.56954	0.557746	1
LOC100122415	327.407	164.704	492.111	0.665312	700.352	327.093	1027.44	0.681644	0.557784	1
LOC100121263	44.3889	44.9583	89.3472	0.496813	44.3712	53.9242	98.2955	0.451407	0.557801	1
LOC100121594	129.087	121.635	250.722	0.514862	99.1591	82.2879	181.447	0.546491	0.55804	1
Ahcy	128.778	129.097	257.875	0.499381	151.974	168.321	320.295	0.474483	0.558514	1
LOC100680505	123.92	82.523	206.443	0.600262	130.689	99.6056	230.294	0.567486	0.5586	1
LOC100121381	316.857	341.071	657.929	0.481598	381.262	385.952	767.214	0.496943	0.558619	1
LOC100679881	24.9792	22.75	47.7292	0.523352	27.9556	32.4778	60.4333	0.462585	0.558753	1
LOC100122843	57.25	50.2917	107.542	0.532352	40.4386	43.7281	84.1667	0.480459	0.558806	1
LOC100119607	26.119	20.881	47	0.555724	30.619	30.3095	60.9286	0.50254	0.559006	1
LOC100121035	67.0294	71.1275	138.157	0.485169	81.2843	74.8235	156.108	0.520693	0.5594	1
LOC100120871	124.244	109.385	233.628	0.5318	216.318	170.303	386.621	0.559509	0.559558	1
LOC100120613	43.75	43.5208	87.2708	0.501313	46.3	55.2333	101.533	0.456008	0.560044	1
robl	71.5972	58.2222	129.819	0.551514	106.375	74.5417	180.917	0.587978	0.560073	1
LOC100117510	100.567	105.2	205.767	0.488741	228.633	266.167	494.8	0.462072	0.560358	1
LOC100118236	40.5784	71.7353	112.314	0.361295	31.4825	66.8947	98.3772	0.320018	0.560537	1
LOC100115096	22.3333	25.2333	47.5667	0.469516	33.7099	28.9012	62.6111	0.538401	0.560678	1
Arpc2	95.8148	200.278	296.093	0.323597	119.167	278.407	397.574	0.299735	0.560774	1
LOC100680010	20.7821	31.1923	51.9744	0.399852	26.475	31.9417	58.4167	0.45321	0.561342	1
LOC100124102	38.8583	53.9667	92.825	0.418619	47.0667	54.9167	101.983	0.461513	0.561488	1
LOC100115545	43.1739	42.0797	85.2536	0.506417	48.6304	56.6377	105.268	0.461967	0.5615	1
Cox4I1	503.528	537.944	1041.47	0.483477	882.722	985.861	1868.58	0.472402	0.561501	1
LOC100678156	31.2111	22.3667	53.5778	0.582538	28.0909	26.9091	55	0.510744	0.561508	1
LOC100116061	27.7281	27.386	55.114	0.503104	28.5789	22.6754	51.2544	0.55759	0.561516	1
LOC100114083	816.042	798.583	1614.62	0.505406	907.458	925.917	1833.38	0.494966	0.561683	1
CYP9AH6	69.1765	25.902	95.0784	0.727573	101.083	44.5682	145.652	0.694008	0.561798	1
LOC100114558	2084.83	2234.06	4318.89	0.482724	3438.39	3602.22	7040.61	0.488365	0.561853	1
Pigp	36.7083	39.375	76.0833	0.482475	69.125	61.1667	130.292	0.53054	0.56205	1
LOC100118244	991.767	679.367	1671.13	0.59347	2035.47	1346.23	3381.7	0.601906	0.562246	1
LOC100117069	17.4	28.9833	46.3833	0.375135	26.7011	54.3678	81.069	0.329363	0.562397	1
LOC100679460	17.4	28.9833	46.3833	0.375135	26.7011	54.3678	81.069	0.329363	0.562397	1
LOC100123971	132	122.535	254.535	0.518593	170.569	175.493	346.062	0.492886	0.56281	1
LOC100113606	169.414	122.757	292.171	0.579846	169.536	135.541	305.077	0.555716	0.562818	1
LOC100114569	27.2778	30.1111	57.3889	0.475315	27.875	23	50.875	0.547912	0.562855	1
LOC100119189	56.3529	34.1275	90.4804	0.622819	63.6574	46.2407	109.898	0.57924	0.563156	1
LOC100121918	7	45.5	52.5	0.133333	6.3	57.1667	63.4667	0.0992647	0.563442	1
LOC100115960	214.5	147.872	362.372	0.591933	274.306	173.478	447.783	0.612585	0.563662	1
LOC116417160	191.767	160.567	352.333	0.544276	223.567	204.8	428.367	0.521905	0.563901	1
LOC100123866	46.7157	54.4216	101.137	0.461904	46.5294	45.3725	91.902	0.506294	0.563908	1
LOC100115833	967.111	897	1864.11	0.518806	1375.22	1231.33	2606.56	0.527601	0.56403	1
LOC100678616	22.1667	21.9167	44.0833	0.502836	40.7917	30.625	71.4167	0.571179	0.564093	1
LOC100114190	38.2143	18.5952	56.8095	0.672674	58.0606	21.2879	79.3485	0.731717	0.564115	1
LOC100114316	51.2609	33.558	84.8188	0.604357	66.0333	51.95	117.983	0.559684	0.564826	1
LOC100679322	42.8725	23.7353	66.6078	0.643656	29.9444	20.2778	50.2222	0.596239	0.564935	1
LOC100121370	57.0303	30.697	87.7273	0.650086	77.5833	49.3056	126.889	0.611427	0.565023	1
LOC100123675	229.927	180.773	410.7	0.559841	200.896	171.16	372.056	0.539962	0.565142	1
LOC100679146	150.222	95.7222	245.944	0.610797	123.556	88.6111	212.167	0.582351	0.565674	1
LOC100114375	170.948	110.698	281.646	0.606961	228.148	133.194	361.343	0.63139	0.565777	1
LOC103317864	28.8667	29.5167	58.3833	0.494433	29.5	23.9167	53.4167	0.552262	0.565969	1
LOC100115844	40	43.3704	83.3704	0.479787	60.6667	54.8519	115.519	0.525168	0.566084	1
LOC100120486	48.8578	35.348	84.2059	0.580219	63.981	55.6619	119.643	0.534766	0.566524	1
LOC100116961	243.917	202.556	446.472	0.54632	294.694	264.722	559.417	0.526789	0.566574	1
LOC100114420	62.8333	63.8542	126.688	0.495971	89.4583	104.438	193.896	0.461373	0.566784	1
LOC100114637	48.5933	43.4467	92.04	0.527959	50.6667	54.359	105.026	0.482422	0.566837	1
LOC100115967	33.0278	23.4722	56.5	0.584562	40.8333	21.8384	62.6717	0.651543	0.566926	1
LOC100677914	55.6667	34.7917	90.4583	0.615385	85.9444	44.8704	130.815	0.656993	0.567132	1
LOC100122785	41.3037	29.3889	70.6926	0.584272	89.8962	76.4344	166.331	0.540467	0.567199	1
LOC100116054	25.7222	29.2222	54.9444	0.46815	30.619	26.4524	57.0714	0.536504	0.567423	1
LOC100117505	62.4583	62.1667	124.625	0.50117	92.2917	106	198.292	0.465434	0.567546	1
Ovca2	39.6905	17.0238	56.7143	0.699832	43.5476	24.0952	67.6429	0.643787	0.568235	1
LOC100115223	75.8021	41.0833	116.885	0.648516	57.7292	37.4375	95.1667	0.606611	0.568401	1
LOC100118086	21.1944	27.8333	49.0278	0.432295	32.3056	32.6389	64.9444	0.497434	0.568795	1
LOC100115168	22.6667	22.4444	45.1111	0.502463	39.9333	31.7	71.6333	0.557469	0.568908	1
LOC100113494	30.9872	22.3974	53.3846	0.580451	30.7576	28.2879	59.0455	0.520914	0.5691	1
LOC100120387	52.8534	46.0172	98.8707	0.534571	59.2865	43.2953	102.582	0.577944	0.56949	1
LOC100120951	87.4706	69.598	157.069	0.556894	81.3701	75.1299	156.5	0.519937	0.570231	1
LOC100118069	19.4167	31.4167	50.8333	0.381967	30.75	37.0833	67.8333	0.453317	0.570282	1
LOC100120481	53.1667	38.2716	91.4383	0.581449	60.6543	52.4444	113.099	0.536295	0.570437	1
LOC100679497	30.0278	26.3611	56.3889	0.532512	35.125	23.875	59	0.595339	0.570626	1
LOC100119595	37.3873	19.6471	57.0343	0.655522	38.0167	25.6778	63.6944	0.59686	0.570993	1
LOC100114590	33.5278	9.02778	42.5556	0.787859	34.1111	6.5	40.6111	0.839945	0.571072	1
LOC100122138	83.8571	24.0714	107.929	0.776969	132.905	46.3571	179.262	0.7414	0.571138	1
LOC100115530	66.7014	78.3056	145.007	0.459988	82.3611	85.1042	167.465	0.49181	0.571492	1
LOC100115075	51.1406	46.6615	97.8021	0.522899	49.8833	53.3444	103.228	0.483236	0.57155	1
LOC100119956	22.9479	26.8958	49.8438	0.460397	36.6053	32.9825	69.5877	0.526031	0.571927	1
LOC100678584	28.3413	21.746	50.0873	0.565837	32.4565	30.2609	62.7174	0.517504	0.572097	1
LOC100118209	70.9639	44.3444	115.308	0.615427	67.9569	35.4339	103.391	0.657282	0.572183	1
LOC100121548	33.5606	18.5909	52.1515	0.643521	41.5	29.5333	71.0333	0.584233	0.572399	1
LOC100121683	115.821	89.063	204.884	0.565301	138.85	120.416	259.266	0.535552	0.57265	1
LOC100118848	591.521	556.74	1148.26	0.515145	524.448	469.74	994.188	0.527514	0.572976	1
LOC100119598	39.0513	19.3462	58.3974	0.668716	39.3933	24.6	63.9933	0.615585	0.573029	1
LOC100114838	64.4514	69.375	133.826	0.481604	42.1786	38.1607	80.3393	0.525006	0.573048	1
LOC100123212	32.6667	20.5833	53.25	0.613459	36.6667	29.2333	65.9	0.556399	0.573297	1
LOC100117441	119.111	88.4583	207.569	0.573837	162.923	107.949	270.872	0.601477	0.57336	1
LOC100116369	336.59	146.007	482.597	0.697456	350.042	140.653	490.694	0.71336	0.573794	1
Srf	42.3111	46.3111	88.6222	0.477432	61.2778	56.2889	117.567	0.521217	0.573822	1
Gemin7	27.6667	23.3333	51	0.542484	31.9167	35.5	67.4167	0.473424	0.574023	1
LOC100680366	105.969	83.0625	189.031	0.560589	178.719	126.302	305.021	0.585923	0.574231	1
LOC100115646	28.7018	27.4912	56.193	0.510771	26.886	32.9474	59.8333	0.449348	0.574325	1
LOC100117931	154	157.103	311.103	0.495013	146.369	165.225	311.595	0.469743	0.574356	1
Dsx	84.3667	35.01	119.377	0.706727	77.0926	39.2083	116.301	0.662872	0.574405	1
LOC100120350	77.8827	22.7222	100.605	0.774144	63.8333	14.3958	78.2292	0.815979	0.574612	1
LOC100118370	52.2396	39.3073	91.5469	0.570632	60.8636	53.3081	114.172	0.533089	0.574749	1
LOC100115570	35.9352	25.3241	61.2593	0.586608	28.7083	25.7604	54.4688	0.527061	0.574902	1
LOC100118198	57.9722	42.0972	100.069	0.57932	67.6471	42.8333	110.48	0.612299	0.57506	1
LOC100114031	314.859	359.321	674.179	0.467025	275.125	336.458	611.583	0.449857	0.575131	1
Atp5g2	1433.43	1354.14	2787.57	0.514221	1484.12	1360.36	2844.48	0.521755	0.575457	1
LOC100115540	98.975	61.7833	160.758	0.615676	100.46	71.2619	171.722	0.585016	0.575625	1
LOC100114147	41.5351	43.5702	85.1053	0.488044	68.4667	60.4083	128.875	0.531264	0.575747	1
LOC100122278	74.3817	66.8441	141.226	0.526686	91.4301	93.1183	184.548	0.495426	0.575826	1
LOC100122756	52.5385	37.8397	90.3782	0.581318	81.1726	49.4167	130.589	0.621587	0.576084	1
LOC100123244	28.7949	25.9744	54.7692	0.525749	29.6319	34.8889	64.5208	0.459262	0.576251	1
LOC100121057	28.4333	24.4667	52.9	0.537492	41.4744	27.1026	68.5769	0.604786	0.576622	1
LOC116417375	51.02	46.3267	97.3467	0.524106	52.697	57.9773	110.674	0.476145	0.576729	1
LOC100124238	29.0882	31.8824	60.9706	0.477086	30.7267	25.6867	56.4133	0.54467	0.576794	1
LOC100116160	64.1833	70.5333	134.717	0.476432	102.617	97.8	200.417	0.512017	0.576799	1
LOC100117661	113.968	81.1349	195.103	0.584144	164.333	131.667	296	0.55518	0.576912	1
LOC100113776	62.7917	63.9167	126.708	0.495561	120.583	106.292	226.875	0.531497	0.577434	1
LOC107981248	84.0196	86.8333	170.853	0.491766	81.3824	72.1765	153.559	0.529975	0.577618	1
Ndufb9	259.617	190.267	449.883	0.577076	364.514	288.292	652.806	0.55838	0.577715	1
Tbca	167.413	118.384	285.797	0.585776	237.13	152.681	389.812	0.608321	0.577743	1
LOC100116660	30.0152	32.4394	62.4545	0.480592	23.1569	31.3627	54.5196	0.424744	0.578239	1
LOC100118440	32.5067	24.4467	56.9533	0.57076	30.3864	28.3788	58.7652	0.517081	0.578428	1
LOC100121522	23.4103	26.8846	50.2949	0.46546	30.6026	43.9487	74.5513	0.41049	0.578479	1
LOC100122645	56.3611	37.6806	94.0417	0.599321	86.0385	48.3718	134.41	0.640118	0.578524	1
LOC100123812	44.6429	43.9405	88.5833	0.503965	59.25	69.1979	128.448	0.461276	0.578593	1
LOC100680116	113.15	23.15	136.3	0.830154	181.467	45.3333	226.8	0.800118	0.578603	1
LOC100116067	58.4375	32.3125	90.75	0.643939	84.5833	55.5417	140.125	0.603628	0.57893	1
LOC100118609	34.125	23.4583	57.5833	0.592619	32.9	27.3667	60.2667	0.545907	0.578942	1
LOC100678412	25.7685	30.3426	56.1111	0.459241	32.2708	30.2917	62.5625	0.515818	0.5796	1
LOC100122437	32.101	27.3333	59.4343	0.540109	37.3846	24.7115	62.0962	0.602044	0.579891	1
LOC116417767	25.6905	21.4286	47.119	0.545225	47.8472	32.2083	80.0556	0.597675	0.580027	1
LOC100116209	35.0833	24.875	59.9583	0.585129	43.7105	23.886	67.5965	0.646639	0.580066	1
LOC100118416	59.3856	42.5647	101.95	0.582496	60.2296	51.522	111.752	0.538959	0.580089	1
LOC100122822	81.72	43.4867	125.207	0.652681	63.9603	40.7143	104.675	0.61104	0.580291	1
LOC100116923	49.7976	38.9405	88.7381	0.561175	87.4762	56.131	143.607	0.609135	0.580298	1
LOC100116737	30.3889	23.1667	53.5556	0.567427	46.9167	27.9167	74.8333	0.626949	0.580307	1
LOC100117529	49.6667	22.3846	72.0513	0.689324	55.1364	19.8939	75.0303	0.734855	0.58048	1
LOC103316670	76.4461	64.5049	140.951	0.542359	100.841	96.8841	197.725	0.510005	0.580768	1
LOC100115599	24.6667	29.875	54.5417	0.452254	27.4375	41.4635	68.901	0.398216	0.580857	1
LOC100115727	28.598	28.7647	57.3627	0.498547	27.44	34.0333	61.4733	0.446372	0.580996	1
LOC100679634	32.5952	31.0952	63.6905	0.511776	32.7333	24.8667	57.6	0.568287	0.581141	1
LOC107980457	38.0667	45.6333	83.7	0.454799	62.6	87.5667	150.167	0.41687	0.581259	1
LOC116416773	38.0667	45.6333	83.7	0.454799	62.6	87.5667	150.167	0.41687	0.581259	1
LOC100123779	66.4167	80.3981	146.815	0.452384	92.6852	97.1667	189.852	0.488197	0.581345	1
LOC100121636	31.3889	28.4333	59.8222	0.524703	36.1042	25.1667	61.2708	0.589255	0.58154	1
LOC100679529	39.125	26.9444	66.0694	0.59218	30.5455	25.3939	55.9394	0.546046	0.582012	1
LOC100119658	59.2639	40.25	99.5139	0.595534	65.6032	52.5556	118.159	0.555212	0.582493	1
LOC100117881	55.9444	43.5	99.4444	0.56257	60.2222	56.2222	116.444	0.517176	0.582584	1
LOC100116788	71.7812	68.8438	140.625	0.510444	97.2396	106.719	203.958	0.476762	0.582732	1
LOC100679182	129.015	49.0606	178.076	0.724496	206.68	68.8467	275.527	0.750127	0.582791	1
LOC116417613	50.1923	47.8462	98.0385	0.511965	66.5556	52.4167	118.972	0.559421	0.582847	1
LOC100680200	34.75	26.75	61.5	0.565041	30.7778	29.8889	60.6667	0.507326	0.583247	1
LOC100114697	28.8406	29.3841	58.2246	0.495333	35.6989	28.2097	63.9086	0.558593	0.58328	1
LOC100123955	27.2667	25.1	52.3667	0.520687	32.8981	38.7222	71.6204	0.459341	0.583393	1
LOC100116097	55.9048	53.9286	109.833	0.508996	58.9872	47.0641	106.051	0.556214	0.583551	1
LOC100123115	30.4744	29.0513	59.5256	0.511953	27.3194	34.3056	61.625	0.443318	0.583576	1
LOC100678101	32.1333	27.6889	59.8222	0.537147	29.6923	31.0641	60.7564	0.488711	0.583873	1
LOC100121494	28.8333	29.8333	58.6667	0.491477	34.75	28.5	63.25	0.549407	0.584145	1
LOC100121894	28.5	28.5444	57.0444	0.49961	28.9048	35.619	64.5238	0.44797	0.584337	1
Pgam5	40.25	59.3958	99.6458	0.403931	48.5833	85.3333	133.917	0.362788	0.584432	1
LOC100117045	162.033	124.133	286.167	0.56622	212.017	177.067	389.083	0.544913	0.584442	1
LOC100117280	25.8478	31.9348	57.7826	0.447329	31.029	31.4058	62.4348	0.496982	0.584554	1
LOC100114374	25.6667	29.2778	54.9444	0.467139	35.5595	32.881	68.4405	0.519569	0.584704	1
LOC100678977	35.6905	25.4127	61.1032	0.584102	32.037	29.1852	61.2222	0.523291	0.584704	1
LOC100116266	73.197	31.197	104.394	0.701161	99.3636	50.0303	149.394	0.665112	0.584759	1
LOC100121906	85.8875	66.7542	152.642	0.562674	100.158	88.0833	188.242	0.532073	0.5848	1
LOC100120547	41.75	58.9722	100.722	0.414506	48.8333	80.3718	129.205	0.377952	0.584906	1
LOC100120626	27.2708	25.4583	52.7292	0.517187	32.8796	37.5278	70.4074	0.466991	0.58495	1
LOC100678921	28.3095	21.9524	50.2619	0.56324	40.1	38.2667	78.3667	0.511697	0.585239	1
LOC100114099	228.646	118.679	347.325	0.658305	239.936	135.132	375.069	0.639713	0.585345	1
LOC100122555	78.0123	50.1961	128.208	0.60848	66.1617	36.8532	103.015	0.642253	0.585352	1
LOC100114841	32.75	25.75	58.5	0.559829	42.95	26.2	69.15	0.621114	0.585385	1
LOC100119073	44.2083	44.6875	88.8958	0.497305	74.5208	63.5625	138.083	0.53968	0.586088	1
LOC100678544	54.2024	42.8571	97.0595	0.558445	79.5833	52.7917	132.375	0.601196	0.58633	1
LOC100122724	57.8056	19.375	77.1806	0.748965	53.4444	22.4259	75.8704	0.704418	0.586647	1
LOC100679785	32.0833	26.2	58.2833	0.550472	40.9545	26.197	67.1515	0.609883	0.587028	1
LOC116416030	178.929	142.31	321.238	0.556997	187.688	163.854	351.542	0.533898	0.587247	1
LOC100122556	35.9444	29.1296	65.0741	0.552362	28.5417	29.1389	57.6806	0.494823	0.587248	1
LOC100118964	28.4643	37.1786	65.6429	0.433624	23.4615	39.6154	63.0769	0.371951	0.587483	1
LOC100113883	127.5	110.6	238.1	0.535489	129.244	125.867	255.111	0.50662	0.587636	1
LOC100113828	53.3623	60.7319	114.094	0.467704	54.619	51.4762	106.095	0.514811	0.587747	1
LOC100117107	63.5238	21.2143	84.7381	0.749649	50.1667	21.5476	71.7143	0.699535	0.587899	1
LOC100114703	19.4444	50.3333	69.7778	0.278662	23.8611	76.4583	100.319	0.237851	0.588332	1
LOC100122391	36.9444	26.9111	63.8556	0.578563	32.1765	29.402	61.5784	0.522528	0.588461	1
LOC100123510	73.2733	74.5933	147.867	0.495537	94.0533	108.907	202.96	0.463408	0.588505	1
LOC116417806	130.733	78.55	209.283	0.624671	204.883	136.517	341.4	0.600127	0.588891	1
LOC100678364	318.792	284.833	603.625	0.528129	437.069	367.986	805.056	0.542906	0.589018	1
LOC100122928	24.7222	29.7431	54.4653	0.453908	36.5894	35.7602	72.3496	0.505731	0.589177	1
LOC100113939	201.944	190.111	392.056	0.515091	268.5	235.833	504.333	0.532386	0.589685	1
LOC100122079	23.9167	23.5833	47.5	0.503509	49.8974	40.1026	90	0.554416	0.590463	1
LOC100124246	49.7	46.1583	95.8583	0.518473	75.25	59.0333	134.283	0.560382	0.590488	1
LOC100679815	29.3333	27.9825	57.3158	0.511785	32.9259	38.8889	71.8148	0.458484	0.590976	1
LOC100679816	35.7	22.0667	57.7667	0.618003	57.9912	28.7632	86.7544	0.668453	0.59111	1
LOC100678189	50.0909	51.1667	101.258	0.494688	64.9394	56.9394	121.879	0.532819	0.591179	1
LOC100118237	29.9	28.3667	58.2667	0.513158	31.1667	38.5833	69.75	0.446834	0.591539	1
LOC100115419	39.5	24.7	64.2	0.615265	37.4556	29.1333	66.5889	0.56249	0.591794	1
LOC100116121	42.8492	31.2778	74.127	0.578051	35.8333	21.3462	57.1795	0.626682	0.591854	1
LOC100123791	31.5889	25.2222	56.8111	0.556034	35.7632	36.2895	72.0526	0.496348	0.592013	1
LOC100123973	64.3177	27.7552	92.0729	0.698552	51.6667	17.1771	68.8438	0.750492	0.592311	1
LOC100679936	36.1875	24.25	60.4375	0.598759	37.9778	31.9889	69.9667	0.542798	0.592847	1
LOC100119412	204.359	189	393.359	0.519523	283.399	242.326	525.725	0.539063	0.59294	1
LOC100116861	377.072	328.894	705.967	0.534122	363.506	335.95	699.456	0.519698	0.593082	1
LOC100120511	37.8056	26.5833	64.3889	0.587144	34.9722	30.4167	65.3889	0.534834	0.593178	1
LOC100119197	56.7857	49.9762	106.762	0.531891	59.9048	61.5476	121.452	0.493237	0.593362	1
LOC100678404	68.8846	46.4968	115.381	0.597017	79.0595	45.9762	125.036	0.632296	0.593543	1
LOC100117429	56.619	51.7976	108.417	0.522236	67.2889	52.5	119.789	0.561729	0.593669	1
CPR16	308.475	216.76	525.235	0.587309	410.451	269.397	679.848	0.603739	0.593913	1
LOC100119291	346.537	399.426	745.963	0.46455	478.241	522.926	1001.17	0.477683	0.59399	1
LOC100119871	46.1923	48.2179	94.4103	0.489272	62.6923	75.8974	138.59	0.452359	0.594082	1
LOC100118027	78.4815	78.5556	157.037	0.499764	94.4167	106.95	201.367	0.468879	0.59428	1
LOC100679213	61.5	8.11905	69.619	0.883379	91.1667	8.45238	99.619	0.915153	0.594303	1
LOC100121771	63.1158	41.1186	104.234	0.605518	93.9282	51.9385	145.867	0.643932	0.594356	1
LOC100123245	105.396	95.5	200.896	0.524629	87.4792	70.5208	158	0.553666	0.594587	1
LOC100121504	66.3333	31.576	97.9094	0.677497	112.97	63.914	176.884	0.638668	0.594614	1
LOC100123029	28.7895	26.8772	55.6667	0.517176	44.4028	33.7917	78.1944	0.567851	0.595051	1
LOC100117562	55.3333	38.4167	93.75	0.590222	82.375	66.8958	149.271	0.551849	0.595146	1
LOC100115293	34.9706	30.2941	65.2647	0.535827	36.3039	26.8333	63.1373	0.575	0.595515	1
LOC100116721	34.2895	30.9912	65.2807	0.525262	30.9833	33.8417	64.825	0.477953	0.596069	1
LOC100115525	146.033	34.9389	180.972	0.806938	134.036	36.4099	170.446	0.786384	0.596214	1
LOC116417785	26.0303	26	52.0303	0.500291	46.4487	37.4231	83.8718	0.553806	0.59666	1
LOC100119331	199.778	174.833	374.611	0.533294	329.119	268.437	597.556	0.550776	0.596749	1
Dctn5	51.6111	46.2361	97.8472	0.527466	66.0778	69.6222	135.7	0.48694	0.596812	1
LOC100119269	27.6667	31.6667	59.3333	0.466292	35.65	33.1833	68.8333	0.517918	0.596935	1
LOC100120393	67.0152	29.0909	96.1061	0.697304	196.652	73.4646	270.116	0.728026	0.596983	1
LOC100115612	33.7153	26.0208	59.7361	0.564404	35.8667	34.48	70.3467	0.509856	0.596994	1
LOC100120703	34.5833	35.5833	70.1667	0.492874	26.3667	33.4667	59.8333	0.440669	0.596994	1
LOC116417244	29.7778	29.3704	59.1481	0.503444	41.9545	32.4091	74.3636	0.564181	0.59704	1
LOC100118598	50.3381	70.5952	120.933	0.416247	45.8073	74.6198	120.427	0.380374	0.597624	1
LOC100121466	67.6296	55.7593	123.389	0.548101	66.2037	46.2222	112.426	0.588865	0.597645	1
LOC100118730	35.0952	33.2143	68.3095	0.513768	28.6026	33.6026	62.2051	0.45981	0.597859	1
LOC100116643	210.727	36.9394	247.667	0.85085	163.424	33.7121	197.136	0.828991	0.598065	1
LOC100116878	53.3542	48.7431	102.097	0.522582	65.1458	69.3125	134.458	0.484506	0.598823	1
LOC100116256	50.0833	2.75	52.8333	0.94795	58.5278	1.94444	60.4722	0.967846	0.598891	1
LOC103317366	39.523	25.7241	65.2471	0.605743	38.4427	30.25	68.6927	0.559633	0.598955	1
LOC100121878	31.55	30.4167	61.9667	0.509145	31.1795	37.6923	68.8718	0.452718	0.598962	1
LOC100116064	86.3333	102.458	188.792	0.457294	201.842	217.158	419	0.481722	0.599083	1
LOC100169974	29.1373	32.6275	61.7647	0.471746	29.053	39.9545	69.0076	0.421012	0.599206	1
LOC100119921	307.461	244.825	552.286	0.556706	219.683	187.798	407.481	0.539124	0.59939	1
LOC100123015	100.333	69.4881	169.821	0.590817	114.821	88.0952	202.917	0.565855	0.599852	1
LOC100113599	56	43.4762	99.4762	0.562949	75.6548	68.3929	144.048	0.525207	0.599972	1
LOC100678481	40.6389	24.7639	65.4028	0.621363	53.8529	26.0882	79.9412	0.673657	0.600015	1
LOC107981330	31.3333	26.7083	58.0417	0.539842	47.3333	32.5	79.8333	0.592902	0.600327	1
LOC100678647	39.537	28.3704	67.9074	0.58222	34.7619	30.0714	64.8333	0.536173	0.600329	1
Ostf1	31.4848	25.0606	56.5455	0.556806	39.3788	39.0909	78.4697	0.501834	0.600576	1
LOC100116352	50.5	50.1	100.6	0.501988	74.3611	64.5556	138.917	0.535293	0.601129	1
LOC100678139	73.2083	8.79167	82	0.892785	54.7917	8	62.7917	0.872595	0.601334	1
LOC100122099	79.4683	97.0079	176.476	0.450306	92.7199	100.479	193.199	0.47992	0.601358	1
LOC100123718	72.5521	57.5833	130.135	0.557512	66.9167	45.3542	112.271	0.596029	0.601892	1
LOC100123929	30.5926	30.6111	61.2037	0.499849	32.9375	39.9792	72.9167	0.451714	0.601986	1
LOC100120517	31.2262	25.1071	56.3333	0.554311	40.2222	41.7333	81.9556	0.490781	0.602079	1
LOC100123434	173.119	166.298	339.417	0.510049	205.01	181.5	386.51	0.530414	0.60229	1
LOC100116342	1176	1168.11	2344.11	0.501683	1963.78	2005.83	3969.61	0.494703	0.602374	1
LOC100121549	53.4944	55.9556	109.45	0.488757	59.8039	72.4657	132.27	0.452137	0.602669	1
LOC100115951	106.536	79.4167	185.952	0.572919	102.292	85.2917	187.583	0.545313	0.603169	1
LOC100113502	50.0113	64.3701	114.381	0.437233	52.9891	78.5082	131.497	0.402967	0.603245	1
LOC100121818	60.7407	48.1667	108.907	0.557728	82.537	56.037	138.574	0.595617	0.603348	1
LOC100119919	115.2	61.6524	176.852	0.651391	174.255	82.8725	257.127	0.677699	0.603421	1
LOC100679095	35.4091	29.4394	64.8485	0.546028	33.0667	33.2167	66.2833	0.498868	0.603562	1
LOC100114297	52.8133	51.8733	104.687	0.50449	77.3551	64.7029	142.058	0.544532	0.603656	1
LOC100114583	36.6154	27.5897	64.2051	0.570288	48.9352	29.8889	78.8241	0.620815	0.603946	1
LOC100117843	59.8733	57.9867	117.86	0.508004	66.6333	55.54	122.173	0.5454	0.604013	1
LOC100680340	37.4815	47.4074	84.8889	0.441536	27.75	28.875	56.625	0.490066	0.604057	1
Lsd2	114.88	95.8698	210.75	0.545102	86.3391	80.7816	167.121	0.516627	0.604126	1
LOC100122205	28.6154	33.2885	61.9038	0.462255	31.6346	45.0321	76.6667	0.412625	0.60424	1
LOC100120771	286.595	225.043	511.638	0.560151	444.439	328.209	772.648	0.575215	0.604467	1
LOC100115408	1104.67	1336.44	2441.11	0.452526	1799.28	2117.11	3916.39	0.459423	0.604625	1
LOC100679056	32.7471	30.477	63.2241	0.517953	43.2549	32.9461	76.201	0.567642	0.605214	1
LOC116417665	38.6667	22.8333	61.5	0.628726	49.381	36.4762	85.8571	0.575153	0.60587	1
LOC100118138	47.2778	23.5556	70.8333	0.667451	48.375	29.0833	77.4583	0.624529	0.605893	1
LOC100114254	39.5648	34.7778	74.3426	0.532196	30.5439	33.5	64.0439	0.476921	0.606097	1
LOC100118777	62.6569	43.4314	106.088	0.590611	81.8739	66.5495	148.423	0.551624	0.606194	1
LOC100679073	23.75	26.3667	50.1167	0.473894	46.7556	63.4444	110.2	0.424279	0.606258	1
LOC100680152	32.7857	25	57.7857	0.567367	55.2222	35.3889	90.6111	0.609442	0.60692	1
LOC100121912	72.6074	49.4222	122.03	0.594998	83.9109	49.6977	133.609	0.628035	0.607062	1
LOC100121629	49.725	50.1417	99.8667	0.497914	71.7193	84.4035	156.123	0.459377	0.607218	1
LOC100233148	36.6364	23.9242	60.5606	0.604954	47.0449	37.0641	84.109	0.559332	0.607243	1
LOC100115704	83.9359	76	159.936	0.52481	128.214	105.583	233.798	0.548399	0.607316	1
LOC100116036	82.3095	76.9762	159.286	0.516741	115.786	120.143	235.929	0.490766	0.607343	1
LOC103315460	38.9167	10.8333	49.75	0.782245	42.8333	8.44444	51.2778	0.83532	0.607346	1
LOC100119753	103.031	84.6124	187.643	0.549079	101.775	93.5556	195.33	0.521039	0.607648	1
LOC100114300	95.7917	95.7188	191.51	0.50019	100.25	89.1823	189.432	0.529213	0.60784	1
LOC100679409	45.7778	45.1111	90.8889	0.503667	84.6667	96.7381	181.405	0.466728	0.608259	1
LOC103317223	32.4583	31.3333	63.7917	0.508818	43.3333	33.6	76.9333	0.563258	0.608298	1
LOC100679852	37.2719	23.3333	60.6053	0.614995	62.8106	32.8485	95.6591	0.656609	0.608574	1
LOC100115327	237	194.714	431.714	0.548974	304.19	267.024	571.214	0.532533	0.608735	1
LOC100679875	38.2407	40.1296	78.3704	0.487949	33.5909	28.2273	61.8182	0.543382	0.608745	1
LOC100118088	94.8759	50.1241	145	0.654316	74.0603	45.4326	119.493	0.619788	0.608764	1
LOC100116484	66.1667	58.2982	124.465	0.531609	68.3986	52.9493	121.348	0.563657	0.608771	1
LOC100121273	279.492	206.733	486.225	0.57482	284.867	224.842	509.708	0.558882	0.609007	1
LOC100116551	35.2083	54.3646	89.5729	0.393069	87.787	117.194	204.981	0.428268	0.609054	1
LOC100122811	38.5167	35.25	73.7667	0.522142	38.15	28.7667	66.9167	0.570112	0.609129	1
LOC100116305	664.746	704.717	1369.46	0.485406	821.975	838.188	1660.16	0.495117	0.60923	1
LOC100120053	112.728	59.6358	172.364	0.654013	164.79	97.2593	262.049	0.628851	0.609249	1
LOC100121190	79.4524	58.7937	138.246	0.574717	61.5	52.4	113.9	0.539947	0.609282	1
LOC100120818	32.9583	29.0625	62.0208	0.531407	37.25	42.9833	80.2333	0.464271	0.609342	1
LOC100123595	33.3725	33.2843	66.6569	0.500662	39.1842	32.0614	71.2456	0.549988	0.609737	1
LOC100301994	31.4167	28.6806	60.0972	0.522764	50.95	36.85	87.8	0.580296	0.6098	1
LOC100117887	23.8333	39.9444	63.7778	0.373693	36.7222	49.1111	85.8333	0.427832	0.609838	1
LOC100116101	105.151	97.3889	202.54	0.519161	101.474	83.8026	185.276	0.547688	0.609914	1
LOC100119050	719.297	520.193	1239.49	0.580317	623.657	431.249	1054.91	0.591197	0.610021	1
LOC103315613	75.9111	59.3333	135.244	0.561288	59.3333	53.0625	112.396	0.527896	0.610044	1
LOC103315654	38.375	34.8542	73.2292	0.52404	38.5833	28.5833	67.1667	0.574442	0.61007	1
LOC100120567	221	208	429	0.515152	166.333	170.167	336.5	0.494304	0.610092	1
LOC100123394	29.3333	30.7556	60.0889	0.488166	37.0278	47.0278	84.0556	0.440516	0.610506	1
LOC100113887	44.0101	25.0202	69.0303	0.637548	44.3631	30.1488	74.5119	0.595383	0.610636	1
LOC100123925	220.492	187.5	407.992	0.540432	330.281	300.939	631.219	0.523242	0.610682	1
LOC100120956	30.7451	34.5	65.2451	0.471225	40.3478	36.7174	77.0652	0.523554	0.61095	1
LOC100120157	71.8333	51.2963	123.13	0.583396	70.5	58.0556	128.556	0.548401	0.611043	1
LOC100679909	42.4279	25.0495	67.4775	0.628772	45.1358	33.6667	78.8025	0.572771	0.611111	1
LOC100123376	30.4167	27.25	57.6667	0.527457	42.0417	47.4583	89.5	0.469739	0.611195	1
LOC100123760	27.2576	28.1212	55.3788	0.492202	51.0312	43.6667	94.6979	0.538885	0.611197	1
LOC100119569	37.2567	25.17	62.4267	0.596807	44.6271	36.1864	80.8136	0.552223	0.611252	1
LOC100118458	30.9667	12.3	43.2667	0.715716	27.1667	8	35.1667	0.772512	0.61129	1
LOC100120304	30.9479	26.5729	57.5208	0.53803	43.2745	45.8725	89.1471	0.485428	0.611405	1
LOC100123649	119.75	116.148	235.898	0.507635	166.655	178.74	345.395	0.482505	0.611759	1
LOC107980649	35.54	31.68	67.22	0.528712	34.0321	36.4359	70.4679	0.482944	0.611826	1
Anxb11	94.5667	91.425	185.992	0.508446	108.524	94.5556	203.079	0.534391	0.611995	1
LOC103316866	87.0833	80.5139	167.597	0.519599	127.197	105.47	232.667	0.546692	0.612325	1
LOC100115114	125.283	110.617	235.9	0.531087	197.652	158.576	356.227	0.554847	0.612692	1
LOC100678974	381.939	251.177	633.116	0.603269	433.924	268.419	702.343	0.617823	0.612727	1
LOC100114055	190.773	162.121	352.894	0.540595	219.939	203.076	423.015	0.519933	0.612811	1
LOC100122571	218.12	203.324	421.444	0.517554	190.907	163.713	354.62	0.538343	0.612968	1
LOC100114499	48	57.1667	105.167	0.456418	77.375	78.4167	155.792	0.496657	0.612999	1
LOC100122990	41.9091	28.5	70.4091	0.595223	40.9167	33.1458	74.0625	0.552461	0.613738	1
LOC100123442	49.8529	68.7157	118.569	0.420456	56.8333	89.0093	145.843	0.38969	0.613775	1
LOC100679868	36.8333	36.9467	73.78	0.499232	38.4825	31.5	69.9825	0.549887	0.613919	1
LOC100122853	31.9429	33.4286	65.3714	0.488636	41.2132	36.5891	77.8023	0.529717	0.61398	1
LOC100114743	27.9111	32.9	60.8111	0.45898	37.3796	53.6481	91.0278	0.41064	0.614115	1
LOC100114709	98.7	77.8111	176.511	0.559172	121.8	107.778	229.578	0.530539	0.614116	1
LOC100678402	57.2778	47.5556	104.833	0.54637	96.1111	69.7222	165.833	0.579564	0.614485	1
LOC100678338	46.1667	23	69.1667	0.66747	73.75	30.625	104.375	0.706587	0.614543	1
LOC100120570	98.2105	86.4737	184.684	0.531775	122.537	95.5	218.037	0.562001	0.614716	1
LOC100120084	108.514	76.6857	185.2	0.58593	143.87	90.2865	234.156	0.614418	0.614942	1
LOC100119859	57.4444	58.4444	115.889	0.495686	73.3542	65.0938	138.448	0.529832	0.615359	1
LOC100118395	223.833	156.153	379.987	0.589056	238.607	180.747	419.353	0.568987	0.615374	1
LOC100115675	40.1	29.5167	69.6167	0.576011	39.2949	34.6538	73.9487	0.53138	0.615419	1
CYP6AQ8	41.1579	39.9825	81.1404	0.507243	145.421	159.026	304.447	0.477656	0.615885	1
LOC100119072	663.167	695.917	1359.08	0.487951	1262.17	1370.5	2632.67	0.479425	0.616065	1
LOC100122153	29.4697	36.197	65.6667	0.448777	40.9872	40.2692	81.2564	0.504418	0.616258	1
LOC100119518	60.8413	40.8968	101.738	0.598019	105.261	81.8478	187.109	0.562565	0.616301	1
LOC100122379	36.6429	35.119	71.7619	0.510617	41.3056	32.6944	74	0.558183	0.616379	1
LOC100118169	23.4722	36.9815	60.4537	0.388268	43.8623	54.3696	98.2319	0.446518	0.616439	1
LOC100118402	53.4167	44.9167	98.3333	0.54322	95.1667	92.1667	187.333	0.508007	0.616552	1
LOC100121171	69.1667	47.5833	116.75	0.592434	83.5	66	149.5	0.558528	0.616672	1
LOC100116365	66.6986	54.5319	121.23	0.55018	81.1215	58.7986	139.92	0.57977	0.616694	1
LOC103317617	212.5	221.75	434.25	0.489349	316.052	307.125	623.177	0.507163	0.616723	1
LOC100124206	109.333	93.0556	202.389	0.540214	114.667	87.7593	202.426	0.566462	0.616785	1
LOC100114792	60	45.8333	105.833	0.566929	89.6667	78.5	168.167	0.533201	0.616852	1
Mmp1	47.0185	26.0185	73.037	0.643763	58.0833	27.3095	85.3929	0.68019	0.616954	1
LOC100121554	51.7222	60.6111	112.333	0.460435	75.0417	76.125	151.167	0.496417	0.617002	1
Apip	50.9722	51.4722	102.444	0.49756	79.25	92.0417	171.292	0.462661	0.617052	1
LOC100679161	35.1556	25.8667	61.0222	0.576111	47.7667	40.3	88.0667	0.542392	0.617069	1
CYP4AB18	42.1667	22	64.1667	0.657143	58.8889	38.8472	97.7361	0.602529	0.617287	1
LOC100119574	64.4286	46.1667	110.595	0.582562	87.2917	73.5833	160.875	0.542606	0.617924	1
LOC103317967	29.0455	49.5606	78.6061	0.369507	26.3833	53.9333	80.3167	0.328491	0.618019	1
LOC100122244	23.4015	46.7803	70.1818	0.333441	33.25	55.6458	88.8958	0.374033	0.618035	1
LOC100120066	227.436	198.423	425.859	0.534064	339.746	316.377	656.123	0.517809	0.618045	1
ppo1	35.0444	27.4778	62.5222	0.560512	54.8167	35.5667	90.3833	0.606491	0.618054	1
LOC100115242	57.68	59.4133	117.093	0.492598	66.62	79.1333	145.753	0.457074	0.618096	1
LOC103316326	85.1765	82.3039	167.48	0.508576	135.206	117.657	252.863	0.534701	0.618142	1
LOC100124118	63.625	53.9375	117.562	0.541201	87.6667	63.9792	151.646	0.578101	0.618185	1
LOC100121050	102.271	66.9479	169.219	0.604371	157.576	113.606	271.182	0.581071	0.61825	1
LOC100119629	223.238	244.976	468.214	0.476786	285.857	291.69	577.548	0.49495	0.618287	1
LOC100118478	33.2971	34.3841	67.6812	0.49197	43.4512	36.3374	79.7886	0.544579	0.618464	1
LOC100123418	36.7361	29.7396	66.4757	0.552625	41.8172	40.1667	81.9839	0.510066	0.618583	1
LOC100301488	101.583	81.3704	182.954	0.555241	120.37	107.074	227.444	0.52923	0.618595	1
LOC100679325	68.7139	54.8778	123.592	0.555975	71.9511	64.9425	136.894	0.525599	0.618829	1
LOC100678295	17.375	15.9583	33.3333	0.52125	21.7778	13.7778	35.5556	0.6125	0.618895	1
Ndufb6	290.8	255.6	546.4	0.532211	456.1	378.5	834.6	0.546489	0.618982	1
LOC100123177	30.1579	60.9035	91.0614	0.331182	27.4533	44.46	71.9133	0.381756	0.619052	1
LOC100122404	35.744	31.7202	67.4643	0.529822	49.8922	35.2255	85.1176	0.586155	0.619345	1
Wdr33	33.7812	37.6458	71.4271	0.472947	40.0317	36.3095	76.3413	0.524379	0.619363	1
LOC100678633	47.9412	25.6569	73.598	0.651392	51.619	33.3714	84.9905	0.607351	0.619451	1
LOC100118612	49.6439	21.0985	70.7424	0.701756	66.4783	35.6304	102.109	0.651054	0.619554	1
LOC100677950	208.227	120.561	328.788	0.633318	181.753	114.056	295.808	0.614427	0.619603	1
LOC100679597	35.9583	40.6667	76.625	0.469277	36.3333	34.2778	70.6111	0.514555	0.619636	1
LOC100115387	264.099	181.149	445.248	0.593151	235.828	150.591	386.419	0.610291	0.619637	1
LOC100114269	53.8214	53.25	107.071	0.502668	88.0893	77.8988	165.988	0.530696	0.619649	1
LOC100678959	23.8889	42.7778	66.6667	0.358333	35.5635	77.5556	113.119	0.31439	0.619754	1
LOC100122366	61.5729	64.1458	125.719	0.489767	70.4444	64.5	134.944	0.522026	0.619798	1
LOC100113962	341	328.567	669.567	0.509285	340.5	309.483	649.983	0.52386	0.620047	1
LOC100117839	61.8667	53.7167	115.583	0.535256	76.4	76.0833	152.483	0.501038	0.620617	1
LOC100679700	38.0952	32.8333	70.9286	0.537093	37.2963	37.5926	74.8889	0.498022	0.620891	1
LOC100122739	38.4048	27.8571	66.2619	0.57959	45.3833	38.0167	83.4	0.544165	0.620931	1
LOC100120228	34.4722	38.75	73.2222	0.470789	32.3125	43.0833	75.3958	0.428571	0.620984	1
LOC100120265	59.8377	29.7763	89.614	0.667727	46.1302	27.8594	73.9896	0.623469	0.621031	1
LOC100114777	36.0588	31.6765	67.7353	0.532349	50.2708	35.5208	85.7917	0.585964	0.621325	1
LOC100115506	52.8788	59.8636	112.742	0.469023	80.1528	79.1806	159.333	0.503051	0.621379	1
LOC116738450	36.0909	33.5	69.5909	0.518615	37.6111	41.4167	79.0278	0.475923	0.621524	1
LOC100121711	42.3651	33.5635	75.9286	0.55796	37.7544	35.8947	73.6491	0.512625	0.621576	1
LOC100114586	35.2361	38.7778	74.0139	0.476074	40.4683	35.5	75.9683	0.5327	0.621969	1
LOC100677953	35.2361	38.7778	74.0139	0.476074	40.4683	35.5	75.9683	0.5327	0.621969	1
LOC100119297	77.2333	45.7333	122.967	0.628083	115.633	59.9333	175.567	0.658629	0.622156	1
LOC100119078	57.2407	54.9074	112.148	0.510403	86.45	72.5	158.95	0.543882	0.62227	1
LOC100113578	45.7045	25.4167	71.1212	0.642629	66.321	31.8148	98.1358	0.675808	0.622356	1
LOC100116686	36.8718	39.3974	76.2692	0.483443	32.2821	42.5	74.7821	0.431682	0.622849	1
LOC100113583	68.9053	60.3523	129.258	0.533085	67.2167	67.1042	134.321	0.500419	0.623163	1
LOC100116984	57.2051	60.3462	117.551	0.48664	80.2564	73.7051	153.962	0.521276	0.623485	1
LOC100116638	26.3333	12.5	38.8333	0.678112	33.25	11.5833	44.8333	0.741636	0.623491	1
LOC100122863	11.75	26.5833	38.3333	0.306522	13.2222	23.7222	36.9444	0.357895	0.623526	1
LOC100120677	33.457	38.1882	71.6452	0.466982	38.0968	37.8817	75.9785	0.501415	0.623656	1
LOC103316213	33.5	35.0392	68.5392	0.488771	43.6042	38.8646	82.4688	0.528736	0.623662	1
LOC100118052	72.3533	53.42	125.773	0.575268	94.8551	60.5652	155.42	0.610313	0.624031	1
LOC100119478	41.9867	27.1833	69.17	0.607007	48.1111	38.6389	86.75	0.554595	0.624052	1
LOC100116246	35.8333	35.3542	71.1875	0.503366	43.3889	36.2639	79.6528	0.544725	0.624531	1
LOC100123147	498.141	446.179	944.321	0.527513	407.295	347.756	755.051	0.539427	0.624736	1
LOC107980662	42.3333	32.9167	75.25	0.562569	40.7667	37.8	78.5667	0.51888	0.624799	1
LOC100120962	1091.79	989.375	2081.17	0.524606	1502.35	1402.19	2904.54	0.517243	0.625055	1
SP64	55	129.667	184.667	0.297834	19.8333	38.9444	58.7778	0.337429	0.625329	1
LOC100117462	42.7938	35.5763	78.3701	0.546048	46.3423	31.5744	77.9167	0.594767	0.625357	1
LOC116417237	45.0564	35.5897	80.6462	0.558693	36.7946	33.6085	70.4031	0.522627	0.625388	1
Vps45	33.5417	32.6458	66.1875	0.506767	41.8917	48.4167	90.3083	0.463874	0.625391	1
LOC100117801	27.5429	35.3333	62.8762	0.438049	47.1759	50.7315	97.9074	0.481842	0.625465	1
LOC103316185	41.6111	8.55556	50.1667	0.829457	84.3889	13.3889	97.7778	0.863068	0.6262	1
Pten	48.3376	31.1538	79.4915	0.608086	42.125	32.3472	74.4722	0.565647	0.626218	1
LOC100115763	40.0778	31.6611	71.7389	0.558662	42.4487	39.2949	81.7436	0.519291	0.626529	1
LOC100677916	140.767	65.0667	205.833	0.683887	225.767	94.6333	320.4	0.70464	0.626676	1
LOC100123960	33.7115	41.7821	75.4936	0.446548	32.1579	47.5	79.6579	0.4037	0.627156	1
LOC100115471	11.6111	25.6111	37.2222	0.31194	13.2083	41.9583	55.1667	0.239426	0.627263	1
LOC103316255	135.298	45.8929	181.19	0.746715	122.333	46.6979	169.031	0.723732	0.627367	1
LOC100115564	40.5556	33.2778	73.8333	0.549285	40.3333	40.4444	80.7778	0.499312	0.627585	1
LOC100123040	66.8287	58.1111	124.94	0.534887	75.287	76.375	151.662	0.496413	0.627884	1
LOC100119747	23.875	26.9167	50.7917	0.470057	91.8611	84.4444	176.306	0.521034	0.628065	1
LOC100115496	38.6759	27.4259	66.1019	0.585096	50.0686	42.5784	92.6471	0.540423	0.628111	1
LOC100114651	34.4948	31.0781	65.5729	0.526052	52.1238	40.4952	92.619	0.562776	0.628216	1
LOC100121674	71.9783	59.2246	131.203	0.548603	85.5764	62.0208	147.597	0.579797	0.628242	1
Crl	43.0556	23.5185	66.5741	0.646732	64.6833	41.0167	105.7	0.611952	0.628426	1
LOC100117083	44.6863	28.6814	73.3676	0.609073	48.2719	36.2851	84.557	0.57088	0.628477	1
LOC100121170	45.3056	28.5139	73.8194	0.613735	65.8485	33.5606	99.4091	0.662399	0.628502	1
LOC100113791	428.558	256.998	685.557	0.625125	329.13	185.257	514.387	0.639849	0.62855	1
LOC100113885	31.0762	45.6429	76.719	0.405065	35.1867	43.9733	79.16	0.444501	0.628682	1
LOC100113492	40.5741	37.0741	77.6481	0.522538	373.85	300.733	674.583	0.554194	0.62886	1
LOC100120438	59.3636	58.1364	117.5	0.505222	77.5417	86.1389	163.681	0.473738	0.628928	1
LOC100123484	44.4479	26.4896	70.9375	0.626579	54.3556	38.5111	92.8667	0.585307	0.629003	1
LOC100122071	354.654	381.59	736.244	0.481707	217.826	220.214	438.039	0.497274	0.62924	1
LOC116416152	67.2222	50.6389	117.861	0.570351	106.25	70.6944	176.944	0.600471	0.629297	1
LOC100119090	31.5385	39.0385	70.5769	0.446866	43.6944	44.3704	88.0648	0.496162	0.629625	1
LOC103315636	175.982	135.912	311.894	0.564238	189.241	134.278	323.519	0.584946	0.62972	1
LOC100115534	34.5447	30.3496	64.8943	0.532323	46.4455	48.8494	95.2949	0.487387	0.629945	1
LOC100115435	42.3287	34.1574	76.4861	0.553417	49.5833	33.6889	83.2722	0.595437	0.629952	1
LOC100114752	141.9	124.233	266.133	0.533191	212.6	171.533	384.133	0.553454	0.630384	1
LOC100119282	70.7708	52.7708	123.542	0.57285	102.375	67.9167	170.292	0.601174	0.630398	1
LOC100680296	160.357	176.167	336.524	0.476511	280.627	288.46	569.087	0.493118	0.630577	1
LOC100122714	119.104	74.5566	193.66	0.615014	159.372	109.128	268.5	0.593565	0.630616	1
LOC100680525	16.6111	55.3889	72	0.23071	49.9028	137.292	187.194	0.266583	0.63076	1
LOC100120236	37.7778	33.8611	71.6389	0.527336	41.7857	43.1667	84.9524	0.491872	0.631149	1
LOC100124278	35.7619	35.3095	71.0714	0.503183	40.925	48.5	89.425	0.457646	0.631503	1
LOC100121491	248.213	238.3	486.513	0.510188	200.933	179.853	380.787	0.52768	0.631526	1
LOC100115022	39.8889	31.9653	71.8542	0.555137	44.859	41.6987	86.5577	0.518255	0.631766	1
Lop1	244.717	220.35	465.067	0.526197	201.183	194.133	395.317	0.508917	0.632025	1
LOC100118978	42.3333	26.8333	69.1667	0.612048	56.1667	41.2222	97.3889	0.576726	0.632075	1
LOC100677801	64.3915	61.7481	126.14	0.510478	75.2642	81.3943	156.659	0.480435	0.632253	1
LOC100118869	2040.28	2086.22	4126.5	0.494433	3221.39	3230.89	6452.28	0.499264	0.632359	1
LOC100678228	66.1049	53.0617	119.167	0.554727	103.162	73.6263	176.788	0.583533	0.632394	1
LOC100678589	11.8333	22.5	34.3333	0.34466	17.9444	25.9444	43.8889	0.408861	0.632472	1
LOC100123526	69.5913	61.6151	131.206	0.530396	86.3294	67.2857	153.615	0.561985	0.632648	1
LOC100121980	56.9111	62.8778	119.789	0.475095	86.1429	84.381	170.524	0.505166	0.632797	1
LOC100115758	45.25	27.0833	72.3333	0.625576	55.8333	40.3333	96.1667	0.580589	0.63296	1
LOC100120476	81.25	121.833	203.083	0.400082	49.9242	64.9091	114.833	0.434754	0.633424	1
LOC107980539	106.167	23.8854	130.052	0.81634	98.8854	25.7917	124.677	0.793132	0.633643	1
LOC100679629	63.2233	66.7733	129.997	0.486346	81.8401	74.6837	156.524	0.522861	0.633694	1
LOC100119855	154.071	131.286	285.357	0.539925	186.783	171.425	358.208	0.521438	0.633904	1
LOC100123297	66.7444	66.2667	133.011	0.501796	79.5238	70.9881	150.512	0.528356	0.633914	1
LOC100114153	58.254	55.0794	113.333	0.514006	104.97	86.7879	191.758	0.547408	0.633988	1
LOC100124237	59.3981	65.9259	125.324	0.473956	72.2167	89.2917	161.508	0.447139	0.634034	1
LOC100677809	36.625	32.8333	69.4583	0.527295	46.1667	49.125	95.2917	0.484477	0.634587	1
LOC100119510	40.6	36.8333	77.4333	0.524322	40.9123	43.693	84.6053	0.483567	0.634979	1
LOC103317425	118.709	93.8333	212.542	0.558519	143.005	102.285	245.29	0.583005	0.635437	1
LOC100678731	48.5	35.3333	83.8333	0.578529	50.8333	31.2857	82.119	0.61902	0.635786	1
LOC100116518	47.8177	32.9531	80.7708	0.592017	58.0741	33.4444	91.5185	0.634561	0.635863	1
LOC100119210	72.3333	19.5833	91.9167	0.786945	112.5	35.5417	148.042	0.759921	0.63599	1
LOC100123053	36.1458	31.4583	67.6042	0.534669	49.2917	51.5208	100.812	0.488944	0.636047	1
LOC100113593	62.1833	20.85	83.0333	0.748896	97.7619	37.119	134.881	0.724801	0.63637	1
Ndufs4	241.958	235.833	477.792	0.50641	374.271	344.146	718.417	0.520966	0.636429	1
LOC100120574	149.722	110.33	260.053	0.575738	125.772	83.7485	209.52	0.600285	0.636501	1
LOC100117470	47.2583	40.4792	87.7375	0.538633	37.9292	38.55	76.4792	0.495941	0.636542	1
LOC100114102	34	12.125	46.125	0.737127	41.7222	11.6111	53.3333	0.782292	0.636566	1
LOC100119879	16.875	18	34.875	0.483871	21.7333	17.8333	39.5667	0.549284	0.637077	1
LOC100119371	49.5806	35.3226	84.9032	0.583967	42.2321	35.2917	77.5238	0.544764	0.637096	1
LOC100117935	34.4225	32.4496	66.8721	0.514751	58.3537	46.0366	104.39	0.558995	0.637112	1
LOC100120638	41.6037	47.8926	89.4963	0.464865	32.7969	44.6302	77.4271	0.423584	0.637131	1
Th1	348.333	293.333	641.667	0.542857	477.194	382.833	860.028	0.554859	0.637227	1
LOC100678369	50.1639	33.8722	84.0361	0.596933	46.0462	36.2154	82.2615	0.559753	0.63743	1
LOC100114382	31.6556	45.5556	77.2111	0.409987	40.5556	49.1556	89.7111	0.452068	0.637765	1
LOC100123195	34.2024	34.0952	68.2976	0.500784	45.0778	53.1667	98.2444	0.458833	0.637773	1
LOC100123219	71.963	66.4074	138.37	0.520075	82.9804	68.6275	151.608	0.547336	0.637788	1
LOC116416122	35.4444	45.4444	80.8889	0.438187	40.1111	43.1667	83.2778	0.481654	0.638005	1
LOC100123669	73.0667	78.1333	151.2	0.483245	71.6833	67.4333	139.117	0.515275	0.638305	1
LOC100123392	79.5833	67.2812	146.865	0.541882	73.9792	70.6562	144.635	0.511487	0.638318	1
LOC100680480	34.625	36.2847	70.9097	0.488297	43.2051	54.5	97.7051	0.442199	0.638348	1
LOC100122589	31.0556	37	68.0556	0.456327	48.0556	49.3889	97.4444	0.493158	0.638351	1
LOC100677867	37.1316	40.7895	77.9211	0.476528	38.3438	49.0104	87.3542	0.438946	0.638441	1
LOC100119540	111.277	105.992	217.269	0.51216	128.629	110.367	238.996	0.538204	0.638522	1
LOC103317436	109.405	101.869	211.274	0.517834	134.282	113.949	248.231	0.540957	0.638878	1
LOC116416824	109.405	101.869	211.274	0.517834	134.282	113.949	248.231	0.540957	0.638878	1
LOC100114831	101.792	93.875	195.667	0.52023	134.7	135.333	270.033	0.498827	0.638986	1
LOC100114230	37.9167	41.9722	79.8889	0.474618	42.7361	40.25	82.9861	0.514979	0.639257	1
LOC100118809	29.7	12.05	41.75	0.711377	37	12.2667	49.2667	0.751015	0.639309	1
LOC100123581	40.5833	38.5556	79.1389	0.512812	40.8333	45.5833	86.4167	0.472517	0.639468	1
LOC100121856	74.1232	63.9348	138.058	0.536899	79.3116	76.6449	155.957	0.508549	0.639474	1
LOC100121362	67.6458	53.6875	121.333	0.557521	99.5	89.5	189	0.526455	0.63961	1
LOC100113681	56.7436	55.8462	112.59	0.503985	100.936	111.538	212.474	0.47505	0.639678	1
LOC100678737	301.031	145.806	446.837	0.673694	381.305	197.028	578.333	0.659317	0.640033	1
LOC100115155	83.0323	48.0753	131.108	0.633314	113.081	75.8535	188.934	0.598519	0.640128	1
C1q-VP	97.4375	52.9219	150.359	0.648031	104.922	63.95	168.872	0.621311	0.640289	1
Alkbh7	69.6818	61.2424	130.924	0.53223	82.8929	81.5833	164.476	0.503981	0.640319	1
LOC100122653	67.1208	61.5894	128.71	0.521488	84.8763	87.7576	172.634	0.491655	0.640384	1
LOC100123636	203.254	199.658	402.912	0.504463	265.807	243.895	509.702	0.521495	0.640386	1
Rpn6	128.858	102.534	231.392	0.556881	123.529	108.618	232.147	0.532117	0.640423	1
LOC100124097	111.035	119.222	230.257	0.482221	105.819	124.457	230.275	0.459532	0.640464	1
LOC100115576	249.208	167.333	416.542	0.598279	334.861	209.306	544.167	0.615365	0.640472	1
LOC100114035	32.3333	33.6667	66	0.489899	58.25	51.1667	109.417	0.532369	0.640534	1
LOC100113631	52.2308	33.6923	85.9231	0.607878	60.1154	32.0128	92.1282	0.652519	0.640563	1
LOC100118865	67.2917	62.0655	129.357	0.520201	94.2854	77.0571	171.342	0.550274	0.640699	1
LOC100117986	52.519	32.3524	84.8714	0.618807	61.3476	32.6286	93.9762	0.6528	0.640768	1
LOC100121764	71.0595	63.5357	134.595	0.52795	81.2024	82.1905	163.393	0.496976	0.640948	1
LOC100116149	16.7917	18.9167	35.7083	0.470245	22.25	18.8333	41.0833	0.541582	0.641114	1
LOC100120397	10.5	40.5	51	0.205882	14.2639	74.5278	88.7917	0.160644	0.641323	1
LOC100117794	43.7544	45.2281	88.9825	0.491719	35.1746	44.4286	79.6032	0.441874	0.641542	1
LOC100117816	150.778	137.204	287.981	0.523568	198.87	196.537	395.407	0.502951	0.641545	1
LOC100120001	35.9931	37.3889	73.3819	0.490489	52.9133	46.9867	99.9	0.529663	0.641883	1
LOC100679357	43.7273	32.4318	76.1591	0.574157	50.9359	44.6474	95.5833	0.532895	0.641993	1
LOC100123067	48.3604	36.955	85.3153	0.566843	44.2874	39.5	83.7874	0.528568	0.642056	1
LOC107981889	28.5365	42.8958	71.4323	0.39949	48.0098	60.2059	108.216	0.443649	0.64212	1
LOC100123569	103.783	74.7754	178.558	0.581226	81.5	52.4783	133.978	0.608308	0.642269	1
LOC100116833	15	25	40	0.375	13	29.7222	42.7222	0.304291	0.642577	1
LOC100119177	41.4286	34.1905	75.619	0.547859	47.6458	46.2292	93.875	0.507545	0.642604	1
LOC103315959	56.1746	66.6905	122.865	0.457206	90.5	95.8889	186.389	0.485544	0.642669	1
LOC100678150	54.6162	36.8737	91.4899	0.596964	45.8281	35.3125	81.1406	0.564799	0.643065	1
LOC100119994	43.7667	29.6667	73.4333	0.596005	57.2193	45.6579	102.877	0.55619	0.643106	1
LOC100122367	216.333	201.467	417.8	0.517792	252.889	250.478	503.367	0.502395	0.643128	1
LOC100678452	31.5926	36.3889	67.9815	0.464724	53.5343	53.5245	107.059	0.500046	0.643239	1
Mrjpl3	43.4762	35.9762	79.4524	0.547198	46.2292	44.4688	90.6979	0.509705	0.643793	1
LOC100123807	39.5	33.5312	73.0312	0.540864	50.7255	50.7745	101.5	0.499759	0.643879	1
LOC100678719	43.0533	37.88	80.9333	0.53196	52.0064	38.609	90.6154	0.573925	0.643988	1
LOC100114107	569.667	402	971.667	0.586278	1399.67	1026.42	2426.08	0.576924	0.644437	1
LOC100120969	102.752	89.5405	192.293	0.534353	172.849	137.29	310.139	0.557328	0.644472	1
LOC100120177	46.5952	40.9444	87.5397	0.532276	49.8889	36.373	86.2619	0.578342	0.645211	1
[truncated: 5,165 more rows]

## Sheet: combined_ClarkWilson_ASE_fisher
geneID	GV_ref_avg	GV_alt_avg	GV_total_avg	GV_ratio	VG_ref_avg	VG_alt_avg	VG_total_avg	VG_ratio	sig	FDRp
ID=gene-LOC100122011	1244.71	785.256	2029.97	0.613168	1466.98	452.333	1919.32	0.764326	1.00216e-24	5.77145e-21
ID=gene-LOC100121996	717.259	450.2	1167.46	0.614376	951.375	297.885	1249.26	0.761551	5.10969e-15	1.47134e-11
ID=gene-LOC100679554	69.85	68.75	138.6	0.503968	398.958	109.333	508.292	0.7849	3.47113e-10	6.66341e-07
ID=gene-LOC100113683	2193.36	775.24	2968.6	0.738853	2610.45	641.2	3251.65	0.802808	1.98191e-09	2.85345e-06
ID=gene-LOC100114788	133.592	192.108	325.7	0.41017	249.951	717.944	967.896	0.258242	3.87579e-07	0.000446414
ID=gene-LOC100379126	180.3	135.97	316.27	0.570083	225.861	71.5833	297.444	0.759339	9.52086e-07	0.000913843
ID=gene-LOC100124127	111.311	43.8556	155.167	0.717365	99.3958	99.4167	198.812	0.499948	3.02925e-05	0.0249221
ID=gene-LOC100118649	547.167	523.833	1071	0.510893	276.806	397.889	674.694	0.410268	4.26162e-05	0.0306784
ID=gene-LOC100115710	664.871	632.814	1297.69	0.512352	693.036	876.893	1569.93	0.441444	0.000170605	0.109168
ID=gene-LOC100122977	670.5	308.525	979.025	0.684865	924.722	583.917	1508.64	0.612951	0.000272113	0.15671
ID=gene-LOC100119317	401.667	106.25	507.917	0.790812	463.806	198.25	662.056	0.700554	0.000468051	0.245046
ID=gene-LOC100679879	56.56	113.62	170.18	0.332354	27.25	136.7	163.95	0.166209	0.000584708	0.280611
ID=gene-LOC116416788	650.97	430.25	1081.22	0.60207	1057.01	530.808	1587.82	0.665699	0.000751855	0.333072
ID=gene-LOC100115464	160.25	132.517	292.767	0.547364	214.785	103.028	317.812	0.675822	0.00152907	0.628992
ID=gene-LOC100117058	2006.78	2075.77	4082.55	0.491551	2140.45	1935.28	4075.72	0.52517	0.0024135	0.868709
ID=gene-LOC100117787	1634.61	1872.11	3506.73	0.466137	1482.74	1966.98	3449.71	0.429815	0.00238233	0.868709
ID=gene-140up	55.98	54.94	110.92	0.504688	51.9667	56.7333	108.7	0.478074	0.685784	1
ID=gene-Abtb2	53.5	43.25	96.75	0.552972	49.6667	47.2083	96.875	0.512688	0.664508	1
ID=gene-Acads	55.71	54.08	109.79	0.507423	53.125	49.3854	102.51	0.51824	0.890622	1
ID=gene-Acox3	44.4455	53.6727	98.1182	0.452979	45.1042	70.3021	115.406	0.390829	0.402959	1
ID=gene-Acpr	131.45	97.0273	228.477	0.575331	117.606	79.9091	197.515	0.595428	0.692752	1
ID=gene-Adipor1	93.2867	102.407	195.693	0.476698	117.3	126.933	244.233	0.480278	1	1
ID=gene-Ahcy	140.222	144.689	284.911	0.492161	134.475	142.625	277.1	0.485294	0.866144	1
ID=gene-Alkbh7	82.4571	76.0714	158.529	0.520141	89.3095	83.2976	172.607	0.517415	1	1
ID=gene-Ammecr1	93.28	106.06	199.34	0.467944	106.317	113.4	219.717	0.483881	0.768987	1
ID=gene-Anxb11	92.9647	96	188.965	0.491969	93.5556	91.7407	185.296	0.504897	0.835729	1
ID=gene-Ap2a2	52.4333	50.5433	102.977	0.509177	48.9911	43.9524	92.9435	0.527106	0.885429	1
ID=gene-Apip	61.025	66.175	127.2	0.479756	88.8958	92.7917	181.688	0.489279	0.908058	1
ID=gene-APOOL	152.622	125.167	277.789	0.549418	167.065	134.019	301.083	0.554879	0.933308	1
ID=gene-Arp1	657.967	702.138	1360.1	0.483762	594.877	619.869	1214.75	0.489713	0.752103	1
ID=gene-Arp11	52.1333	51.8333	103.967	0.501443	62.1771	56.0312	118.208	0.525996	0.788387	1
ID=gene-Arpc2	90.65	183.925	274.575	0.330147	97.6875	214.292	311.979	0.313122	0.657638	1
ID=gene-ARPC4	67.3643	78.3357	145.7	0.462349	61.4405	70.8274	132.268	0.464516	1	1
ID=gene-Atg4	26.0917	30.3917	56.4833	0.461936	37.9792	42.4375	80.4167	0.47228	1	1
ID=gene-Atg9	69.3944	66.55	135.944	0.510462	74.8775	74.8873	149.765	0.499967	0.905412	1
ID=gene-Atp13a1	46.5167	41.6278	88.1444	0.527732	38.75	34.0238	72.7738	0.532472	1	1
ID=gene-Atp5a1	1406.05	1276.29	2682.35	0.524188	1273.76	1177.56	2451.32	0.519621	0.758306	1
ID=gene-Atp5b	1646.8	1583.64	3230.44	0.509775	1495.38	1428.79	2924.17	0.511387	0.898422	1
ID=gene-Atp5c1	595.4	561.3	1156.7	0.51474	665.847	642.986	1308.83	0.508733	0.777512	1
ID=gene-Atp5d	647.75	424.5	1072.25	0.604104	761.762	524.94	1286.7	0.592026	0.58341	1
ID=gene-Atp5e	252.55	292.65	545.2	0.463225	379.875	380.542	760.417	0.499562	0.216271	1
ID=gene-Atp5f1	1115.22	1050	2165.22	0.515062	1144.96	1084.08	2229.04	0.513655	0.927846	1
ID=gene-Atp5g2	1815.52	1740.04	3555.56	0.510614	1848.43	1712.83	3561.27	0.519038	0.476737	1
ID=gene-Atp5h	903.4	1004.31	1907.71	0.473551	945.071	1039.51	1984.58	0.476206	0.872475	1
ID=gene-Atp5i	1030.53	1044.95	2075.47	0.496525	1443.12	1410.23	2853.35	0.505764	0.544533	1
ID=gene-Atp5j2	928.986	826.357	1755.34	0.529233	1029.58	857.024	1886.61	0.545733	0.318541	1
ID=gene-Atp5l	1077.53	1050.67	2128.2	0.506312	1430	1355.64	2785.64	0.513347	0.624493	1
ID=gene-Atp5o	1010.56	1030.76	2041.32	0.495052	1146.07	1148.45	2294.52	0.499481	0.784183	1
ID=gene-Atp7a	31.9333	37.1778	69.1111	0.462058	31.8667	36.65	68.5167	0.465094	1	1
ID=gene-B3gat	80.71	76.58	157.29	0.513129	82.5833	74.2167	156.8	0.526679	0.909808	1
ID=gene-Bgb	87.4875	137.569	225.056	0.388736	101.59	156.385	257.974	0.393798	0.925661	1
ID=gene-Bora	32.05	33	65.05	0.492698	31.25	28.1389	59.3889	0.526193	0.723154	1
ID=gene-Brd8	56.713	72.313	129.026	0.439547	59.3333	75.4087	134.742	0.440348	1	1
ID=gene-C1q-VP	88.24	53.4933	141.733	0.622578	89.2153	62.9236	152.139	0.586407	0.55167	1
ID=gene-Cbp	76.76	78.21	154.97	0.495322	78.8056	79.4097	158.215	0.498091	1	1
ID=gene-Cc2d1	33.0412	33.0941	66.1353	0.4996	37.8889	32.6204	70.5093	0.53736	0.731731	1
ID=gene-Ccdc86	87.3	90.5143	177.814	0.490962	108.893	114.476	223.369	0.487502	1	1
ID=gene-CCE-A3	56.9375	22.6625	79.6	0.715295	65.0278	31.5	96.5278	0.673669	0.620835	1
ID=gene-CCE-A4	109.886	12.7857	122.671	0.895773	260.028	44.4167	304.444	0.854106	0.265954	1
ID=gene-CCE-A5	62.6273	37.4273	100.055	0.625931	56.4667	32.25	88.7167	0.636483	1	1
ID=gene-CCE-A6	74.4333	81.8917	156.325	0.476145	91.45	82.1667	173.617	0.526735	0.43887	1
ID=gene-CCE-A8	18.7857	69	87.7857	0.213995	47.1667	100.188	147.354	0.32009	0.0954198	1
ID=gene-CCE-E10	62.8875	134.867	197.754	0.318008	37.8281	115.87	153.698	0.24612	0.151255	1
ID=gene-CCE-E11	138.35	168.129	306.479	0.451418	140.103	215.558	355.66	0.393922	0.155115	1
ID=gene-Cct7	120.5	127.485	247.985	0.485916	126.647	133.532	260.179	0.486769	1	1
ID=gene-Cctgamma	317.933	289.405	607.338	0.523487	398.012	348.595	746.607	0.533094	0.742421	1
ID=gene-Cdk1	83.6583	79.7833	163.442	0.511854	86.5667	77.6333	164.2	0.527203	0.824599	1
ID=gene-Cdk10	55.84	59.38	115.22	0.484638	55.85	60.05	115.9	0.481881	1	1
ID=gene-Cdk4	40.3571	40.2857	80.6429	0.500443	34.6667	25.9583	60.625	0.571821	0.394745	1
ID=gene-Cdk5	46.22	50.5	96.72	0.477874	56.7083	61.0972	117.806	0.481372	1	1
ID=gene-Chordc1	52.9333	55.8667	108.8	0.48652	67.1389	72.0833	139.222	0.482243	1	1
ID=gene-Ckiialpha	96.3296	97.2704	193.6	0.49757	111.533	114.358	225.892	0.493747	1	1
ID=gene-Cox15	48.3818	61.8182	110.2	0.439036	66.8333	86.425	153.258	0.436083	1	1
ID=gene-Cox4I1	835.625	874.375	1710	0.48867	1469.47	1591.97	3061.44	0.479993	0.586546	1
ID=gene-Cox5a	547.878	630.733	1178.61	0.46485	592.062	704.719	1296.78	0.456563	0.716239	1
ID=gene-Cox5b	763.025	823.663	1586.69	0.480892	953.146	1040.19	1993.33	0.478167	0.866336	1
ID=gene-Cox6a1	862.1	727.7	1589.8	0.542269	1191.53	1019.6	2211.13	0.538879	0.843069	1
ID=gene-Cox7c	1098.72	1189.03	2287.75	0.480264	1620.17	1685.19	3305.35	0.490164	0.462646	1
ID=gene-Cpap3-e	36.6231	37.8231	74.4462	0.49194	39.1833	40.8333	80.0167	0.48969	1	1
ID=gene-CPR16	321.032	212.547	533.579	0.601657	370.456	224.68	595.136	0.622473	0.500604	1
ID=gene-CPR19	805.771	621.653	1427.42	0.564493	767.932	611.391	1379.32	0.556746	0.675689	1
ID=gene-CPR34	110.633	51.7	162.333	0.68152	83.5278	42.3333	125.861	0.66365	0.799308	1
ID=gene-Crc	585.261	605.517	1190.78	0.491495	592.171	590.106	1182.28	0.500873	0.681327	1
ID=gene-Crcp	52.32	62.43	114.75	0.455948	59.6296	72.0741	131.704	0.452756	1	1
ID=gene-Creb	63.9765	60.3765	124.353	0.514475	80.4278	68.3778	148.806	0.540489	0.71407	1
ID=gene-Crl	36.2333	32.55	68.7833	0.526775	48.8194	45.2778	94.0972	0.518819	0.874657	1
ID=gene-Csnk1e	45.8211	44.3684	90.1895	0.508053	60.9271	52.4635	113.391	0.53732	0.776281	1
ID=gene-Ctps	48.855	51.05	99.905	0.489015	54.3431	54.6863	109.029	0.498426	0.889573	1
ID=gene-Cwf19l1	19	21.9	40.9	0.464548	23.0833	24.8333	47.9167	0.481739	1	1
ID=gene-Cyb561d1-like	65.2571	60.8714	126.129	0.517386	63.0595	54.9762	118.036	0.534241	0.797679	1
ID=gene-Cyc1	419.43	403.71	823.14	0.509549	602.135	584.771	1186.91	0.507315	0.927733	1
ID=gene-cycB	222.988	225.369	448.356	0.497344	209.772	196.944	406.717	0.51577	0.583634	1
ID=gene-Cyp303a1	76.0429	78.8143	154.857	0.491052	65.1667	72.3095	137.476	0.474021	0.814334	1
ID=gene-CYP314A1	52.7333	52.0381	104.771	0.503318	51.4722	43.8333	95.3056	0.540076	0.571474	1
ID=gene-CYP336B1	52.4333	239.889	292.322	0.179368	91.5093	353.194	444.704	0.205776	0.392858	1
ID=gene-CYP4AB12	35.975	32.0625	68.0375	0.528753	69.1944	36.5278	105.722	0.654493	0.0818276	1
ID=gene-CYP4AB23	72.1818	43.9545	116.136	0.621526	122.765	59.8561	182.621	0.672239	0.451806	1
ID=gene-CYP4AB6	108.931	91.6308	200.562	0.543129	80.0833	68.8561	148.939	0.537691	1	1
ID=gene-CYP4AB8	96.6818	48.3636	145.045	0.666562	141.094	105.75	246.844	0.571591	0.085385	1
ID=gene-CYP4AB9	176.7	138.6	315.3	0.560419	65.4722	50.5417	116.014	0.564348	1	1
ID=gene-CYP4BW5	67.85	85.575	153.425	0.442236	62.9524	73.0119	135.964	0.463007	0.812296	1
ID=gene-CYP4G43	1385.62	1045.41	2431.03	0.569972	1264.83	923.192	2188.02	0.578069	0.591733	1
ID=gene-CYP4G44	165.455	126.936	292.391	0.565868	312.958	240.325	553.283	0.565638	1	1
ID=gene-CYP6AQ9	44.0833	94.8333	138.917	0.317337	53.3125	105.604	158.917	0.335475	0.804526	1
ID=gene-CYP6AS30	72.7708	89.2042	161.975	0.449272	79.7235	102.845	182.568	0.436678	0.913174	1
ID=gene-CYP6BD2	25.4	28.1333	53.5333	0.474471	54.75	53.0417	107.792	0.507924	0.738657	1
ID=gene-CYP9AG4	210.056	148.892	358.948	0.585199	379.594	266.21	645.804	0.587785	1	1
ID=gene-CYP9AG6	29.75	16.9	46.65	0.637728	35.4167	22.5833	58	0.610632	0.83764	1
ID=gene-CYP9AH2	54.4333	35.0333	89.4667	0.60842	63.9583	60.9583	124.917	0.512008	0.208088	1
ID=gene-CYP9AH6	59.12	25.71	84.83	0.696923	78.7778	37.3241	116.102	0.678523	0.758222	1
ID=gene-Cypl	58.2667	52.5333	110.8	0.525872	67.7778	53.8333	121.611	0.557332	0.691565	1
ID=gene-Dctn3	46.8222	57.3444	104.167	0.449493	83.4762	94.3095	177.786	0.469533	0.803741	1
ID=gene-Dctn4	53.075	83.325	136.4	0.389113	64.6875	96.4062	161.094	0.401552	0.905258	1
ID=gene-Dctn5	54.6778	51	105.678	0.517401	75.881	77.3333	153.214	0.49526	0.799987	1
ID=gene-Dctn6	30.475	35.05	65.525	0.46509	35.3125	40.5833	75.8958	0.465276	1	1
ID=gene-Denr	91.8556	104.122	195.978	0.468704	96.6296	108.333	204.963	0.471449	1	1
ID=gene-DLC-A	382.808	369.217	752.025	0.509037	369.258	356.364	725.621	0.508885	1	1
ID=gene-Dnmt1a	30.8714	38.7429	69.6143	0.443464	30.3864	34.928	65.3144	0.465232	0.861332	1
ID=gene-Dsx	79.4276	40.0931	119.521	0.664551	58.5083	34.2667	92.775	0.630648	0.663523	1
ID=gene-E2f8	28.1833	31.65	59.8333	0.471031	42.4167	46.5556	88.9722	0.476741	1	1
ID=gene-EF-1a	2413.2	2424.74	4837.94	0.498807	2370.13	2339.63	4709.76	0.503238	0.667312	1
ID=gene-Efhd1	128.209	104.557	232.765	0.550807	118.275	93.9928	212.268	0.557198	0.923802	1
ID=gene-Egl	49.588	43.884	93.472	0.530512	51.2051	41.8654	93.0705	0.550176	0.882396	1
ID=gene-Eh1	259.418	176.464	435.882	0.595157	239.614	147.848	387.462	0.618418	0.519611	1
ID=gene-eIF-2beta	303.575	280.625	584.2	0.519642	344.823	305.521	650.344	0.530216	0.731941	1
ID=gene-Eif2a	73.0074	70.0444	143.052	0.510356	73.6433	72.0533	145.697	0.505457	0.906829	1
ID=gene-Eif2ak1	30.675	28.6	59.275	0.517503	30.3889	27.9722	58.3611	0.520704	1	1
ID=gene-Eif2b3	36.8714	30.7571	67.6286	0.545205	37.8333	31.35	69.1833	0.546856	1	1
ID=gene-Eif4g	253.034	201.634	454.669	0.556525	270.25	211.672	481.922	0.560776	0.947463	1
ID=gene-Es2	33.9667	37.3	71.2667	0.476614	39.037	44.2315	83.2685	0.468809	1	1
ID=gene-Exdl2	113.154	117.677	230.831	0.490203	127.051	131.327	258.378	0.491726	1	1
ID=gene-faa	144.98	138.57	283.55	0.511303	190.142	171.1	361.242	0.526356	0.750411	1
ID=gene-Farsb	42.84	47.56	90.4	0.473894	51.4167	56.6667	108.083	0.475713	1	1
ID=gene-Fgfr1op	24.1	25.4	49.5	0.486869	26.2778	27.0833	53.3611	0.492452	1	1
ID=gene-Fru	36.4211	32.6053	69.0263	0.52764	37.2278	34.9167	72.1444	0.516017	1	1
ID=gene-Ft	455.821	444.771	900.593	0.506135	694.486	698.479	1392.97	0.498567	0.732268	1
ID=gene-fzy	75.9083	89.2917	165.2	0.459494	73.6875	87.8194	161.507	0.45625	1	1
ID=gene-Gadd45gip1	58.4789	71.1053	129.584	0.451281	73.1056	89.4111	162.517	0.449834	1	1
ID=gene-Gaj	40.6	37.1455	77.7455	0.522217	48.8796	45.8056	94.6852	0.516233	1	1
ID=gene-Gnao	71.25	65.9	137.15	0.519504	93.4583	93.5	186.958	0.499889	0.735496	1
ID=gene-Gnbp1-2	45	43.14	88.14	0.510551	43.4924	47.0909	90.5833	0.480137	0.764423	1
ID=gene-Gnf1	36.95	26.6167	63.5667	0.581279	35.9015	25.197	61.0985	0.587601	1	1
ID=gene-Gr3	48.9	49.9481	98.8481	0.494699	57.7093	57.8992	115.609	0.499179	1	1
ID=gene-GST-mic1	385.17	257.12	642.29	0.599682	385.25	265.517	650.767	0.591994	0.820617	1
ID=gene-Gstcd	32.2214	41.4286	73.65	0.437494	36.8333	42.5694	79.4028	0.46388	0.870189	1
ID=gene-GstD1	543.771	342.571	886.343	0.6135	513.25	309	822.25	0.624202	0.689971	1
ID=gene-GstO1	90.7125	94.175	184.887	0.490636	95.5938	97.8646	193.458	0.494131	0.91822	1
ID=gene-GstS2	86.2429	81.8143	168.057	0.513176	79.6333	74.6167	154.25	0.516261	1	1
ID=gene-GstS3	201.725	213.475	415.2	0.48585	229.042	231.208	460.25	0.497646	0.735041	1
ID=gene-GstS5	87.9667	96.6	184.567	0.476612	87.9722	86.6944	174.667	0.503658	0.671449	1
ID=gene-GstS8	353.718	324.545	678.264	0.521505	374.5	330.447	704.947	0.531246	0.746402	1
ID=gene-GstT1	99.4357	58.15	157.586	0.630994	116.576	65.8333	182.409	0.63909	0.909826	1
ID=gene-GstT2	162.929	81.5143	244.443	0.66653	157.869	79.3214	237.19	0.665579	1	1
ID=gene-GstT3	34.075	37.175	71.25	0.478246	40.1389	43.25	83.3889	0.481346	1	1
ID=gene-GstZ1	59.21	40.435	99.645	0.594209	83.5897	42.1474	125.737	0.664797	0.329337	1
ID=gene-Gt	94.3778	85.8222	180.2	0.523739	109.927	97.2396	207.167	0.530621	1	1
ID=gene-Hb	52.05	43.4071	95.4571	0.545271	65.0278	51.7639	116.792	0.556784	0.889764	1
ID=gene-Herpud2	49.2667	49.675	98.9417	0.497936	59.0833	54.8125	113.896	0.518749	0.783436	1
ID=gene-Hmbs	153.554	132.3	285.854	0.537176	155.596	132.096	287.692	0.540842	1	1
ID=gene-hmm536144	95.7833	130.6	226.383	0.423102	78.6111	145.431	224.042	0.350877	0.121432	1
ID=gene-Ho	32.6	40.48	73.08	0.446086	35.2361	38.6806	73.9167	0.4767	0.739902	1
ID=gene-Hop2	37.28	29.86	67.14	0.555258	34.1389	28.0556	62.1944	0.548906	1	1
ID=gene-HSC70	2310.93	2809.33	5120.27	0.451331	2277.39	2714.48	4991.87	0.45622	0.617519	1
ID=gene-Iars2	33.8	32.2857	66.0857	0.511457	34.4167	36.375	70.7917	0.486168	0.863858	1
ID=gene-Icmt	306	139.667	445.667	0.686612	377.611	153.028	530.639	0.711616	0.440407	1
ID=gene-Ighmbp2	48.6667	25	73.6667	0.660633	52.1667	35.875	88.0417	0.592522	0.512592	1
ID=gene-Imd	47.4714	46.5	93.9714	0.505169	60.0278	60.5417	120.569	0.497869	1	1
ID=gene-Ints12	42.625	54.1375	96.7625	0.440512	51.5714	63.2738	114.845	0.449052	0.890176	1
ID=gene-Ints3	48.7	52.7455	101.445	0.480061	52.8796	56.0185	108.898	0.485588	1	1
ID=gene-Jtb	32.2214	41.4286	73.65	0.437494	36.8333	42.5694	79.4028	0.46388	0.870189	1
ID=gene-kinesin-2B	44.5238	43.7762	88.3	0.504233	46.5606	46.0909	92.6515	0.502535	1	1
ID=gene-Ku80	21.25	38.95	60.2	0.35299	20.25	34.7083	54.9583	0.368461	1	1
ID=gene-Lage3	42.4143	37.3429	79.7571	0.531793	49.3333	39.8889	89.2222	0.552927	0.758034	1
ID=gene-Lin	32.3	25.3625	57.6625	0.560156	27.9583	24.0833	52.0417	0.53723	0.846841	1
ID=gene-Lobe	86.2263	72.6947	158.921	0.542573	100.618	86.807	187.425	0.536845	0.91396	1
ID=gene-LOC100113484	82.8333	77.9833	160.817	0.515079	101.25	104.722	205.972	0.491571	0.673882	1
ID=gene-LOC100113486	199.791	281.605	481.395	0.415025	195.473	269.477	464.951	0.420418	0.895	1
ID=gene-LOC100113489	45.4688	43.5625	89.0312	0.510706	47.6875	43.6042	91.2917	0.522364	1	1
ID=gene-LOC100113490	58.7583	84.35	143.108	0.410586	82.6111	97.2222	179.833	0.459376	0.427812	1
ID=gene-LOC100113492	40.9143	48.4714	89.3857	0.457727	235.5	214.896	450.396	0.522873	0.245821	1
ID=gene-LOC100113493	185.16	155.24	340.4	0.543948	286.958	212.812	499.771	0.57418	0.395639	1
ID=gene-LOC100113494	33	28.6667	61.6667	0.535135	39.5417	34.875	74.4167	0.531355	1	1
ID=gene-LOC100113496	38.38	34.48	72.86	0.526764	44.6944	31.4306	76.125	0.587119	0.509202	1
ID=gene-LOC100113501	99.8222	77.7111	177.533	0.562273	117.935	86.963	204.898	0.57558	0.835366	1
ID=gene-LOC100113502	45.9114	59.9568	105.868	0.433665	44.5786	61.9643	106.543	0.41841	0.889148	1
ID=gene-LOC100113505	834.96	713.56	1548.52	0.539199	761	669.8	1430.8	0.53187	0.713129	1
ID=gene-LOC100113507	1654.6	1701.8	3356.4	0.492969	2208.54	2208.38	4416.92	0.500019	0.551542	1
ID=gene-LOC100113511	55.82	55.38	111.2	0.501978	57.6667	57.8333	115.5	0.499278	1	1
ID=gene-LOC100113517	424.45	341.163	765.612	0.554393	457.302	358.885	816.188	0.56029	0.80017	1
ID=gene-LOC100113518	1093.93	1315.03	2408.97	0.454109	1554.17	1739.06	3293.22	0.471929	0.179042	1
ID=gene-LOC100113519	183.462	200.535	383.996	0.477769	216.543	221.827	438.37	0.493973	0.674481	1
ID=gene-LOC100113520	194.844	222.606	417.45	0.466749	173.157	209.028	382.185	0.453072	0.722543	1
ID=gene-LOC100113522	39.7545	34.4909	74.2455	0.535448	46.0152	35.1364	81.1515	0.567028	0.746217	1
ID=gene-LOC100113523	57.55	43.8833	101.433	0.567368	65	54.2167	119.217	0.545226	0.785209	1
ID=gene-LOC100113525	83.275	74.175	157.45	0.528898	121.389	107.583	228.972	0.530147	1	1
ID=gene-LOC100113526	66.6263	68.6105	135.237	0.492664	67.0046	64.8843	131.889	0.508038	0.806295	1
ID=gene-LOC100113530	40.275	49.525	89.8	0.448497	50.4583	52.2083	102.667	0.491477	0.663102	1
ID=gene-LOC100113537	58.4583	64.05	122.508	0.477178	77.3148	80.5741	157.889	0.489679	0.810418	1
ID=gene-LOC100113538	126.344	104.833	231.178	0.546525	162.907	112.704	275.611	0.591077	0.366285	1
ID=gene-LOC100113539	58.5455	37.3636	95.9091	0.610427	58.7348	39.8788	98.6136	0.595606	0.883525	1
ID=gene-LOC100113540	73.9467	60.6667	134.613	0.549326	86.0119	73.1607	159.173	0.540369	0.906583	1
ID=gene-LOC100113542	105.633	129.533	235.167	0.449185	135.306	174.056	309.361	0.437371	0.794086	1
ID=gene-LOC100113545	53.0651	45.9791	99.0442	0.535772	55.5563	46.2005	101.757	0.545972	1	1
ID=gene-LOC100113547	69.9125	69.125	139.037	0.502832	93.9444	86.6875	180.632	0.520088	0.735449	1
ID=gene-LOC100113548	71.8	61.71	133.51	0.537787	73.5602	59.7407	133.301	0.551836	0.901662	1
ID=gene-LOC100113551	114.55	230.25	344.8	0.332222	117.438	247.604	365.042	0.32171	0.810048	1
ID=gene-LOC100113557	217.4	325.9	543.3	0.400147	223.958	265.083	489.042	0.457953	0.0677867	1
ID=gene-LOC100113558	50.7474	49.5263	100.274	0.506089	50.3333	47.1974	97.5307	0.516077	0.887519	1
ID=gene-LOC100113560	424.28	404.7	828.98	0.51181	491.6	438.367	929.967	0.528621	0.503248	1
ID=gene-LOC100113561	116.4	136.836	253.236	0.45965	131.955	146.985	278.939	0.473058	0.793907	1
ID=gene-LOC100113566	149.611	120.594	270.206	0.553694	150.397	122.451	272.848	0.551212	1	1
ID=gene-LOC100113567	101.719	104.631	206.35	0.492945	90.1967	90.3733	180.57	0.499511	0.918807	1
ID=gene-LOC100113569	68.7143	43.9929	112.707	0.609671	68.641	40.6987	109.34	0.627777	0.889286	1
ID=gene-LOC100113570	629.7	637.3	1267	0.497001	882.708	856.708	1739.42	0.507474	0.579459	1
ID=gene-LOC100113574	37.7	30.225	67.925	0.555024	46.9167	36.1771	83.0938	0.564623	1	1
ID=gene-LOC100113577	36.2333	11.9	48.1333	0.75277	37.2222	15.5	52.7222	0.706006	0.648894	1
ID=gene-LOC100113578	45.44	37.65	83.09	0.546877	59.3583	43.4167	102.775	0.577556	0.765113	1
ID=gene-LOC100113582	61.8727	61.8909	123.764	0.499927	88.7197	89.6818	178.402	0.497303	1	1
ID=gene-LOC100113583	70.6647	65.6824	136.347	0.518271	68.5321	71.7628	140.295	0.488486	0.631342	1
ID=gene-LOC100113585	111.509	99.1087	210.617	0.529437	108.292	89.7176	198.009	0.546902	0.765421	1
ID=gene-LOC100113588	49.7783	59.513	109.291	0.455464	60.9205	70.1364	131.057	0.46484	1	1
ID=gene-LOC100113589	176.047	141.8	317.847	0.553873	183.456	145.278	328.733	0.558068	1	1
ID=gene-LOC100113590	46.2875	29.7125	76	0.609046	49.0357	33.4167	82.4524	0.594716	0.871284	1
ID=gene-LOC100113592	25.15	23.5	48.65	0.516958	23.25	19	42.25	0.550296	0.834819	1
ID=gene-LOC100113593	79.46	33.26	112.72	0.704933	93.8833	37.1667	131.05	0.716393	0.887675	1
ID=gene-LOC100113596	135.106	141.882	276.988	0.487768	139.131	179.208	318.339	0.437052	0.216392	1
ID=gene-LOC100113599	59.0125	52.15	111.162	0.530867	68.9286	67.7381	136.667	0.504355	0.701511	1
ID=gene-LOC100113601	33.6308	32.6769	66.3077	0.507193	36.7798	37.7381	74.5179	0.49357	1	1
ID=gene-LOC100113606	160.291	138.141	298.432	0.537111	154.804	142.308	297.113	0.521029	0.742353	1
ID=gene-LOC100113609	46.16	55.87	102.03	0.452416	58.4792	64.2	122.679	0.476684	0.788695	1
ID=gene-LOC100113612	21.7	28.65	50.35	0.430983	26.6667	30.1667	56.8333	0.469208	0.844256	1
ID=gene-LOC100113616	97.4714	84.4714	181.943	0.535726	99.2115	92.3141	191.526	0.518007	0.756041	1
ID=gene-LOC100113617	168.218	201.9	370.118	0.454499	168.642	201.9	370.542	0.455122	1	1
ID=gene-LOC100113623	208.65	172.312	380.962	0.547692	197.385	159.781	357.167	0.552642	0.882346	1
ID=gene-LOC100113625	119.15	174.233	293.383	0.406124	125.681	179.889	305.569	0.411299	0.933706	1
ID=gene-LOC100113627	74.9417	62.4917	137.433	0.545295	88.7803	69.8864	158.667	0.55954	0.814251	1
ID=gene-LOC100113628	307.333	286.467	593.8	0.51757	269.722	239.139	508.861	0.530051	0.716674	1
ID=gene-LOC100113629	72.7	61.4	134.1	0.542133	87.2917	72.125	159.417	0.547569	1	1
ID=gene-LOC100113631	64.6111	36.6	101.211	0.63838	78.1944	32.6389	110.833	0.705514	0.304331	1
ID=gene-LOC100113635	70.7111	70.7	141.411	0.500039	81.3333	75.4259	156.759	0.518842	0.815934	1
ID=gene-LOC100113644	221.42	93.76	315.18	0.702519	236.167	82.4167	318.583	0.741303	0.287567	1
ID=gene-LOC100113646	50.1083	45.65	95.7583	0.523279	53.0833	45	98.0833	0.541206	0.885733	1
ID=gene-LOC100113651	92.55	83.4375	175.988	0.52589	92.4231	94.3654	186.788	0.494801	0.598807	1
ID=gene-LOC100113652	36.51	36.9	73.41	0.497344	39.8519	36.9722	76.8241	0.518742	0.869493	1
ID=gene-LOC100113653	85.4333	96.5333	181.967	0.4695	117.958	137.833	255.792	0.46115	0.922333	1
ID=gene-LOC100113655	105.9	108.12	214.02	0.494814	105.85	101.367	207.217	0.510818	0.769699	1
ID=gene-LOC100113661	42.8333	28.9333	71.7667	0.596842	54.625	38.4167	93.0417	0.587103	0.873459	1
ID=gene-LOC100113663	315.022	274.228	589.25	0.534616	305.356	259.194	564.551	0.540884	0.8594	1
ID=gene-LOC100113667	151.688	178.162	329.85	0.459868	181.51	320.646	502.156	0.361462	0.00588522	1
ID=gene-LOC100113668	56.4714	55.3429	111.814	0.505047	64.3929	61.0595	125.452	0.513285	1	1
ID=gene-LOC100113669	153.889	128.558	282.447	0.544843	196.471	150.676	347.147	0.565958	0.627783	1
ID=gene-LOC100113671	90.6889	107.456	198.144	0.457691	105.075	112.292	217.367	0.4834	0.622457	1
ID=gene-LOC100113672	521.56	415.35	936.91	0.556681	562.183	430.742	992.925	0.566189	0.679484	1
ID=gene-LOC100113673	48.1731	46.15	94.3231	0.510724	51.3417	48.6083	99.95	0.513674	1	1
ID=gene-LOC100113674	30.05	34.6437	64.6937	0.464496	38.0694	38.0972	76.1667	0.499818	0.736937	1
ID=gene-LOC100113675	34.7	39.6	74.3	0.467026	29.2222	39.3056	68.5278	0.426429	0.734967	1
ID=gene-LOC100113681	88.6875	99.775	188.463	0.470584	145.479	160.552	306.031	0.475374	0.926168	1
ID=gene-LOC100113685	108.4	64	172.4	0.62877	145.375	71.375	216.75	0.670704	0.392022	1
ID=gene-LOC100113687	33.5125	82.1375	115.65	0.289775	46.3571	108.107	154.464	0.300116	0.892692	1
ID=gene-LOC100113694	84.3	61.52	145.82	0.57811	91.4667	78.8	170.267	0.537197	0.495352	1
ID=gene-LOC100113695	371	367.483	738.483	0.502381	447.861	430.5	878.361	0.509883	0.802803	1
ID=gene-LOC100113698	62.6231	56.4692	119.092	0.525836	80.2949	69.0513	149.346	0.537643	0.901929	1
ID=gene-LOC100113700	27.7353	31.4059	59.1412	0.468968	26.8393	28.8036	55.6429	0.482349	1	1
ID=gene-LOC100113702	67.05	66.375	133.425	0.50253	66.3167	58.3667	124.683	0.531881	0.708199	1
ID=gene-LOC100113703	94.6733	86.6067	181.28	0.522249	103.761	87.8333	191.594	0.541566	0.754695	1
ID=gene-LOC100113708	193.2	96.5333	289.733	0.66682	218.25	87.0556	305.306	0.714858	0.247772	1
ID=gene-LOC100113711	131.336	140.991	272.327	0.482274	121.818	127.159	248.977	0.489274	0.930143	1
ID=gene-LOC100113719	76.6154	70.0154	146.631	0.522506	78.9015	69.5152	148.417	0.531622	0.907065	1
ID=gene-LOC100113720	229.8	204.4	434.2	0.529249	342.417	305.333	647.75	0.528625	1	1
ID=gene-LOC100113722	50.2	36.8821	87.0821	0.576467	50.162	33.2639	83.4259	0.601276	0.875767	1
ID=gene-LOC100113725	1627.37	1282.73	2910.1	0.559213	2315.11	1781.97	4097.08	0.565063	0.625083	1
ID=gene-LOC100113726	778.152	810.997	1589.15	0.489666	756.716	790.399	1547.11	0.489114	0.971499	1
ID=gene-LOC100113730	48.6167	50.85	99.4667	0.488773	64.4861	71.0278	135.514	0.475863	0.894428	1
ID=gene-LOC100113741	44.5692	35.8077	80.3769	0.554503	45.6923	38.1026	83.7949	0.545288	0.875557	1
ID=gene-LOC100113743	60.7	66.5	127.2	0.477201	64.0278	64.6111	128.639	0.497733	0.70865	1
ID=gene-LOC100113749	436.2	446.724	882.924	0.494041	492.005	491.103	983.108	0.500459	0.816635	1
ID=gene-LOC100113753	39.2615	34.3654	73.6269	0.53325	44.4733	39.4867	83.96	0.529697	1	1
ID=gene-LOC100113756	45.24	61	106.24	0.425828	54.8148	69.2963	124.111	0.441659	0.893756	1
ID=gene-LOC100113758	84.3714	73.3571	157.729	0.534915	103.488	89.7857	193.274	0.535448	1	1
ID=gene-LOC100113760	57.2636	52.2455	109.509	0.522912	60.3167	51.4667	111.783	0.539586	0.892563	1
ID=gene-LOC100113768	90.1727	99.2606	189.433	0.476013	85.846	95.3333	181.179	0.473818	1	1
ID=gene-LOC100113776	61.3	60.9333	122.233	0.5015	83.4444	76.0556	159.5	0.523163	0.809716	1
ID=gene-LOC100113778	63.8	57.1	120.9	0.527709	74.6875	58.0833	132.771	0.562529	0.613397	1
ID=gene-LOC100113783	1486.8	1451.1	2937.9	0.506076	1938.29	1850.25	3788.54	0.511619	0.658049	1
ID=gene-LOC100113785	94.2571	80.9429	175.2	0.537997	106.786	93.6667	200.452	0.532724	0.9173	1
ID=gene-LOC100113789	70.8308	77.0385	147.869	0.47901	67.1833	50.5667	117.75	0.570559	0.137215	1
ID=gene-LOC100113791	554.231	383.846	938.077	0.590816	482.707	332.527	815.234	0.592109	1	1
ID=gene-LOC100113798	94.4323	99.4452	193.877	0.487072	108.961	104.571	213.533	0.510279	0.691039	1
ID=gene-LOC100113804	90.7875	53.95	144.738	0.627256	81.6474	53.8846	135.532	0.602422	0.711321	1
ID=gene-LOC100113807	37.9333	35.6083	73.5417	0.515807	45.3667	42.4833	87.85	0.516411	1	1
ID=gene-LOC100113816	81.7259	85.063	166.789	0.489996	97.2788	105.558	202.837	0.479592	0.916697	1
ID=gene-LOC100113818	32.8	28.0667	60.8667	0.538883	34.5417	31.3542	65.8958	0.524186	1	1
ID=gene-LOC100113821	34.99	42.95	77.94	0.448935	38.1389	43.7593	81.8981	0.465687	0.872897	1
ID=gene-LOC100113822	127.442	167.154	294.596	0.4326	131	148.743	279.743	0.468286	0.401049	1
ID=gene-LOC100113823	47.55	52.04	99.59	0.477458	58.1667	67.5833	125.75	0.462558	0.893434	1
ID=gene-LOC100113828	74.6053	81.6316	156.237	0.477514	80.1569	81.1618	161.319	0.496885	0.737026	1
ID=gene-LOC100113831	39.1333	35.1833	74.3167	0.526575	42.8021	35.7708	78.5729	0.544743	0.871044	1
ID=gene-LOC100113835	32.7538	32.4231	65.1769	0.502537	31.1389	33.4722	64.6111	0.481943	1	1
ID=gene-LOC100113839	68.6167	63.4333	132.05	0.519626	67.3472	70.2222	137.569	0.489551	0.627516	1
ID=gene-LOC100113840	47.5273	45.6545	93.1818	0.510049	61.1944	62.0463	123.241	0.496544	0.890602	1
ID=gene-LOC100113844	102.191	111.755	213.945	0.477649	108.977	115.682	224.659	0.485078	0.92387	1
ID=gene-LOC100113849	68.4	83.9	152.3	0.449114	65.3854	78.25	143.635	0.455218	1	1
ID=gene-LOC100113850	86.8615	90.2	177.062	0.490573	95.7179	99.6538	195.372	0.489927	1	1
ID=gene-LOC100113852	63.0444	62.8	125.844	0.500971	65.4762	59.6905	125.167	0.523112	0.800245	1
ID=gene-LOC100113853	147.833	118.573	266.407	0.554916	237.03	176.435	413.464	0.573277	0.634463	1
ID=gene-LOC100113855	63.8	65.5333	129.333	0.493299	102.889	116.194	219.083	0.469634	0.738143	1
ID=gene-LOC100113863	42.3286	42.9857	85.3143	0.496149	49.5139	48.9722	98.4861	0.50275	1	1
ID=gene-LOC100113870	75.8937	69.625	145.519	0.521539	115.422	110.756	226.178	0.510316	0.915041	1
ID=gene-LOC100113875	49.3455	54.6364	103.982	0.474558	48.4487	51.6474	100.096	0.484022	1	1
ID=gene-LOC100113883	123.445	107.8	231.245	0.533829	112.758	103.159	215.917	0.522227	0.776484	1
ID=gene-LOC100113884	62.81	64.99	127.8	0.491471	69.9815	71.9167	141.898	0.493181	1	1
ID=gene-LOC100113885	33.0667	43.5417	76.6083	0.431633	38.1389	43.7593	81.8981	0.465687	0.748657	1
ID=gene-LOC100113886	49.05	49.45	98.5	0.49797	52.4167	50.9833	103.4	0.506931	1	1
ID=gene-LOC100113887	38.26	29.4	67.66	0.565474	38.2361	27.7222	65.9583	0.579701	0.861824	1
ID=gene-LOC100113889	25.46	32.2	57.66	0.441554	30.9375	35.2083	66.1458	0.467717	0.856302	1
ID=gene-LOC100113891	45.6333	31.6333	77.2667	0.590595	70.6667	43.0417	113.708	0.621473	0.761897	1
ID=gene-LOC100113898	49.0364	48.4	97.4364	0.503266	53.7197	57.9167	111.636	0.481202	0.781363	1
ID=gene-LOC100113908	30.075	29.95	60.025	0.501041	31.5417	38.4167	69.9583	0.450864	0.594852	1
ID=gene-LOC100113909	424.475	189.575	614.05	0.691271	336.677	162.448	499.125	0.674535	0.559616	1
ID=gene-LOC100113911	25.7	27.9	53.6	0.479478	27.25	30.0417	57.2917	0.475636	1	1
ID=gene-LOC100113912	59.8889	44.4111	104.3	0.574198	58.6042	43.7604	102.365	0.572504	1	1
ID=gene-LOC100113917	39.3	25.9833	65.2833	0.601991	56.6944	35.5139	92.2083	0.614852	1	1
ID=gene-LOC100113919	66.5733	46.4933	113.067	0.588797	79.1222	51.0333	130.156	0.607905	0.793611	1
ID=gene-LOC100113920	98.35	81.8667	180.217	0.545732	83.2222	71.3889	154.611	0.538268	0.912352	1
ID=gene-LOC100113921	36.4955	42.3182	78.8136	0.46306	38.8135	45.9603	84.7738	0.457848	1	1
ID=gene-LOC100113923	28.3667	35.8833	64.25	0.441505	32.3542	35.9479	68.3021	0.473692	0.727889	1
ID=gene-LOC100113924	339.958	351.442	691.4	0.491696	369.451	372.007	741.458	0.498277	0.83242	1
ID=gene-LOC100113925	101.36	89.36	190.72	0.53146	110.717	104.483	215.2	0.514483	0.764976	1
ID=gene-LOC100113938	87.04	75.52	162.56	0.535433	104.3	90.8333	195.133	0.534506	1	1
ID=gene-LOC100113939	301.6	287.15	588.75	0.512272	331.667	297.333	629	0.527292	0.605636	1
ID=gene-LOC100113942	275.94	210.37	486.31	0.567416	410.283	295.683	705.967	0.581165	0.633294	1
ID=gene-LOC100113951	288.015	292.408	580.423	0.496216	420.424	405.826	826.25	0.508834	0.664757	1
ID=gene-LOC100113955	52.74	47.015	99.755	0.528695	55.9676	50.9769	106.944	0.523333	1	1
ID=gene-LOC100113956	49.5176	55.0176	104.535	0.473693	59.2944	61.3667	120.661	0.491413	0.789633	1
ID=gene-LOC100113961	91.55	76.25	167.8	0.54559	105.458	87.875	193.333	0.545474	1	1
ID=gene-LOC100113962	285.98	282.27	568.25	0.503264	262.117	254.008	516.125	0.507855	0.903163	1
ID=gene-LOC100113972	34.5214	47.3429	81.8643	0.421691	26.6136	34.4318	61.0455	0.435964	1	1
ID=gene-LOC100113977	38.45	38.8192	77.2692	0.497611	35.2133	33.9567	69.17	0.509084	0.869112	1
ID=gene-LOC100113979	144.02	140.1	284.12	0.506898	189.875	189.896	379.771	0.499973	0.875411	1
ID=gene-LOC100113985	233.077	146.486	379.562	0.614067	324.228	203.202	527.43	0.614732	1	1
ID=gene-LOC100113993	285.286	291.15	576.436	0.494914	270.967	264.242	535.208	0.506283	0.763914	1
ID=gene-LOC100113994	91.3	63.3714	154.671	0.590284	98.3021	68.1875	166.49	0.59044	1	1
ID=gene-LOC100113998	91.9167	81.6	173.517	0.529728	109.417	103.014	212.431	0.51507	0.837305	1
ID=gene-LOC100113999	104.67	95.94	200.61	0.521759	106.267	92.3167	198.583	0.535124	0.840835	1
ID=gene-LOC100114003	95.4667	110.18	205.647	0.464227	102.518	117.155	219.673	0.466685	1	1
ID=gene-LOC100114006	145.187	132.233	277.42	0.523346	145.747	134.647	280.394	0.519794	0.932574	1
ID=gene-LOC100114008	111.467	111.9	223.367	0.49903	138.917	128.528	267.444	0.519423	0.71635	1
ID=gene-LOC100114009	440.438	449.385	889.823	0.494973	466.808	482.449	949.256	0.491761	0.888703	1
ID=gene-LOC100114015	33.3111	36.3778	69.6889	0.477997	52.5556	65.7778	118.333	0.444131	0.760723	1
ID=gene-LOC100114017	78.7545	49.2727	128.027	0.615139	92.85	56.0833	148.933	0.623433	0.901674	1
ID=gene-LOC100114025	127.114	98.4286	225.543	0.563593	157.023	134	291.023	0.539556	0.593133	1
ID=gene-LOC100114031	327.548	357.6	685.148	0.478069	297.504	325.642	623.146	0.477423	1	1
ID=gene-LOC100114033	851.9	756.29	1608.19	0.529726	896.617	794.117	1690.73	0.530312	0.972173	1
ID=gene-LOC100114036	1135.5	910.7	2046.2	0.554931	1654.69	1387.81	3042.5	0.54386	0.438016	1
ID=gene-LOC100114037	57.6462	37.2538	94.9	0.607441	53.5278	30.0833	83.6111	0.640199	0.75637	1
ID=gene-LOC100114041	153.055	127.03	280.085	0.546459	139.898	134.801	274.699	0.509278	0.395123	1
ID=gene-LOC100114043	230.49	202.45	432.94	0.532383	268.942	224.567	493.508	0.544959	0.74097	1
ID=gene-LOC100114046	189.53	321.974	511.504	0.370534	97.2679	231.72	328.988	0.295658	0.0303251	1
ID=gene-LOC100114050	65.025	83.8167	148.842	0.436874	75.8426	103.12	178.963	0.423789	0.822248	1
ID=gene-LOC100114055	201.845	187.909	389.755	0.517878	214.708	205.283	419.992	0.51122	0.887908	1
ID=gene-LOC100114058	41	45.0375	86.0375	0.476536	50.963	57.3241	108.287	0.470628	1	1
ID=gene-LOC100114064	419.658	430.733	850.392	0.493488	603.825	571.958	1175.78	0.513551	0.392006	1
ID=gene-LOC100114066	293.132	263.536	556.668	0.526583	294.09	258.46	552.55	0.532241	0.856911	1
ID=gene-LOC100114070	97.9667	79.8667	177.833	0.55089	106.931	88.6528	195.583	0.546726	1	1
ID=gene-LOC100114072	30.9625	32.525	63.4875	0.487694	28.963	28.3519	57.3148	0.505331	1	1
ID=gene-LOC100114076	54.6875	61.9312	116.619	0.468943	59.8944	64.0556	123.95	0.483215	0.89725	1
ID=gene-LOC100114081	72.431	83.4931	155.924	0.464527	67.2321	77.5179	144.75	0.464471	1	1
ID=gene-LOC100114083	1236.4	1276.67	2513.07	0.491989	1397.58	1426.64	2824.22	0.494856	0.847746	1
ID=gene-LOC100114084	62.625	61.975	124.6	0.502608	78.2917	85.1667	163.458	0.47897	0.72046	1
ID=gene-LOC100114090	85.3	95.6	180.9	0.471531	109.375	115.125	224.5	0.487194	0.84125	1
ID=gene-LOC100114091	61.8833	59.6667	121.55	0.509118	80.5833	75.65	156.233	0.515788	0.90385	1
ID=gene-LOC100114093	179.1	195.621	374.721	0.477955	133.111	151.354	284.465	0.467934	0.81338	1
ID=gene-LOC100114094	120.537	116.737	237.275	0.508008	149.896	147.188	297.083	0.504558	0.930582	1
ID=gene-LOC100114099	245.367	155.887	401.253	0.611501	218.532	146.679	365.212	0.598371	0.711447	1
ID=gene-LOC100114100	318.946	301.292	620.238	0.514231	333.115	295.622	628.737	0.529817	0.57108	1
ID=gene-LOC100114103	23.9167	30.95	54.8667	0.435905	28.9405	33.7738	62.7143	0.461465	0.851243	1
ID=gene-LOC100114104	80.515	76.82	157.335	0.511742	83.8708	74.2833	158.154	0.530311	0.821326	1
ID=gene-LOC100114107	1156	858.15	2014.15	0.573939	1750.71	1238.33	2989.04	0.585709	0.413471	1
ID=gene-LOC100114108	212.721	220.664	433.386	0.490836	233.506	242.359	475.865	0.490698	1	1
ID=gene-LOC100114110	47.536	42.936	90.472	0.525422	45.15	39.7667	84.9167	0.531698	1	1
ID=gene-LOC100114112	56.04	60.32	116.36	0.481609	57.3506	60.8506	118.201	0.485195	1	1
ID=gene-LOC100114113	91.7833	48.4111	140.194	0.654686	97.2202	58.8869	156.107	0.622779	0.628222	1
ID=gene-LOC100114115	27.7857	32.9143	60.7	0.457755	28.5	29.15	57.65	0.494363	0.852582	1
ID=gene-LOC100114116	596.014	583.357	1179.37	0.505366	582.452	557.464	1139.92	0.51096	0.803199	1
ID=gene-LOC100114118	77.7667	91.8	169.567	0.45862	93.1111	114.083	207.194	0.44939	0.916996	1
ID=gene-LOC100114119	67.66	62.2	129.86	0.521023	79.5	64.3542	143.854	0.552643	0.626987	1
ID=gene-LOC100114121	192.983	164.992	357.975	0.539097	223.598	176.061	399.659	0.559473	0.608451	1
ID=gene-LOC100114125	57.9167	33.6	91.5167	0.632854	83.3333	40.85	124.183	0.671051	0.560773	1
ID=gene-LOC100114127	47.7538	37.8231	85.5769	0.558022	57	42.4231	99.4231	0.573308	0.881371	1
ID=gene-LOC100114131	29.05	40.25	69.3	0.419192	27.8056	41	68.8056	0.404118	0.862468	1
ID=gene-LOC100114137	65.175	73.35	138.525	0.470493	97.875	91.875	189.75	0.51581	0.434759	1
ID=gene-LOC100114141	879.167	908.933	1788.1	0.491676	1260.33	1246.83	2507.17	0.502692	0.495784	1
ID=gene-LOC100114143	72.4	66.8	139.2	0.520115	90.6667	87.0417	177.708	0.510199	0.821321	1
ID=gene-LOC100114144	62.42	73.17	135.59	0.460358	73.3021	88.6042	161.906	0.452744	1	1
ID=gene-LOC100114146	44.4625	44.7042	89.1667	0.498645	53.0938	49.6389	102.733	0.516815	0.884376	1
ID=gene-LOC100114147	40.5462	40.5385	81.0846	0.500047	53.2348	49.053	102.288	0.520441	0.881386	1
ID=gene-LOC100114149	83.05	69.4	152.45	0.544769	78.7083	82.2083	160.917	0.489125	0.310128	1
ID=gene-LOC100114150	89.7105	107.837	197.547	0.454122	114.548	117.303	231.851	0.49406	0.437589	1
ID=gene-LOC100114151	370.506	351.753	722.259	0.512982	360.632	331.263	691.895	0.521223	0.790061	1
ID=gene-LOC100114153	78.7882	73.1588	151.947	0.518524	118.508	101.811	220.318	0.537893	0.750624	1
ID=gene-LOC100114157	57.8071	57.7571	115.564	0.500216	58.2727	61.6894	119.962	0.485759	0.896012	1
ID=gene-LOC100114158	98.68	113.43	212.11	0.46523	117.227	127.182	244.409	0.479635	0.777976	1
ID=gene-LOC100114160	177.72	227.21	404.93	0.438891	182.038	249.167	431.205	0.422161	0.674893	1
ID=gene-LOC100114161	213.627	228.691	442.318	0.482972	305.311	363.879	669.189	0.456239	0.390157	1
ID=gene-LOC100114163	216.105	208.105	424.21	0.509429	230.676	222.454	453.13	0.509073	1	1
ID=gene-LOC100114164	211.359	192.496	403.856	0.523354	179.872	160.157	340.029	0.52899	0.941203	1
ID=gene-LOC100114168	2035.03	2072.68	4107.7	0.495417	2501	2860.75	5361.75	0.466452	0.00508068	1
ID=gene-LOC100114169	336.858	382.842	719.7	0.468054	402.841	427.5	830.341	0.485151	0.507562	1
ID=gene-LOC100114171	76.7205	66.1872	142.908	0.536854	67.9468	57.6458	125.593	0.541009	1	1
ID=gene-LOC100114179	45.95	44.45	90.4	0.508296	59	54.4792	113.479	0.519919	0.887783	1
ID=gene-LOC100114180	57.0412	39.0529	96.0941	0.593597	62.3472	50.2639	112.611	0.553651	0.576839	1
ID=gene-LOC100114181	36.15	41.2286	77.3786	0.467184	44.8036	49.2857	94.0893	0.476181	1	1
ID=gene-LOC100114182	170.204	160.778	330.981	0.514239	215.654	189.904	405.558	0.531746	0.656404	1
ID=gene-LOC100114184	53.4037	55.4519	108.856	0.490592	49.8826	54.3068	104.189	0.478768	0.890622	1
ID=gene-LOC100114185	42.8042	43.4	86.2042	0.496544	40.8478	42.6014	83.4493	0.489493	1	1
ID=gene-LOC100114187	43.5667	47.0833	90.65	0.480603	49.7361	50.7083	100.444	0.49516	0.884392	1
ID=gene-LOC100114190	35.175	19.65	54.825	0.641587	52.3056	24.75	77.0556	0.678803	0.707697	1
ID=gene-LOC100114193	626.118	559.155	1185.27	0.528248	731.689	603.773	1335.46	0.547892	0.336614	1
ID=gene-LOC100114194	198.767	207.867	406.633	0.488811	231.597	243.931	475.528	0.487032	1	1
ID=gene-LOC100114195	72.0818	61.4455	133.527	0.539828	93.3333	75.8833	169.217	0.551561	0.907218	1
ID=gene-LOC100114198	85.9289	81.6333	167.562	0.512818	90.4643	86.2996	176.764	0.51178	1	1
ID=gene-LOC100114199	199.129	212.471	411.6	0.483791	178.375	167.312	345.688	0.516001	0.421887	1
ID=gene-LOC100114203	78.45	78.4	156.85	0.500159	76.5417	66.0417	142.583	0.536821	0.563364	1
ID=gene-LOC100114205	30.696	38.412	69.108	0.444174	28.4608	36.0784	64.5392	0.440984	1	1
ID=gene-LOC100114209	88	83.2778	171.278	0.513785	97.8241	89.0741	186.898	0.523408	0.915871	1
ID=gene-LOC100114211	59.5222	41.7444	101.267	0.587777	92.869	49.4643	142.333	0.652476	0.346097	1
ID=gene-LOC100114220	243.231	217.227	460.458	0.528237	289.442	242.397	531.84	0.544228	0.654844	1
ID=gene-LOC100114222	82.4667	80.7667	163.233	0.505207	56.5	95.1667	151.667	0.372527	0.0171098	1
ID=gene-LOC100114225	1414.16	1569.88	2984.04	0.473908	1873.18	2080.7	3953.88	0.473758	1	1
ID=gene-LOC100114227	206.313	182.896	389.209	0.530083	355.39	268.14	623.53	0.569965	0.241659	1
ID=gene-LOC100114230	40.8	45.1571	85.9571	0.474655	46.7167	54.1167	100.833	0.463306	1	1
ID=gene-LOC100114233	34.6	34.8833	69.4833	0.497961	31.7431	32.9861	64.7292	0.490398	1	1
ID=gene-LOC100114235	234.475	180.175	414.65	0.565477	307.75	301.5	609.25	0.505129	0.0641493	1
ID=gene-LOC100114241	110.511	110.156	220.667	0.500806	97.9167	101.472	199.389	0.491084	0.845285	1
ID=gene-LOC100114243	41.0077	48.1231	89.1308	0.460085	54.5152	59.2727	113.788	0.479095	0.887248	1
ID=gene-LOC100114244	27.175	29.0375	56.2125	0.483433	26.9375	28.2188	55.1562	0.488385	1	1
ID=gene-LOC100114246	51.85	43.3	95.15	0.544929	59.2778	45.6944	104.972	0.5647	0.775339	1
ID=gene-LOC100114247	107.6	100.812	208.412	0.516284	111.229	97.2292	208.458	0.53358	0.768407	1
ID=gene-LOC100114249	41.5838	42.4703	84.0541	0.494727	42.2708	39.7542	82.025	0.515341	0.757654	1
ID=gene-LOC100114251	37.6875	40.0438	77.7313	0.484844	40.1042	41.0833	81.1875	0.49397	0.874989	1
ID=gene-LOC100114253	21.025	23.325	44.35	0.47407	24.6667	26.375	51.0417	0.483265	1	1
ID=gene-LOC100114254	46.0722	44.4111	90.4833	0.509179	46.6319	49.0972	95.7292	0.487124	0.769341	1
ID=gene-LOC100114262	62	45.7429	107.743	0.575444	56.006	40.4881	96.494	0.580408	1	1
ID=gene-LOC100114263	82.4444	67.2667	149.711	0.55069	82.787	69.3148	152.102	0.544287	0.908202	1
ID=gene-LOC100114264	28.9647	30.8765	59.8412	0.484026	30.5486	33.6458	64.1944	0.475876	1	1
ID=gene-LOC100114265	84	109.175	193.175	0.434839	89.787	112.75	202.537	0.443312	0.919253	1
ID=gene-LOC100114266	160.2	141.2	301.4	0.53152	63.8611	49.3889	113.25	0.563895	0.58112	1
ID=gene-LOC100114267	111.36	121.567	232.927	0.47809	130.833	127.545	258.378	0.506364	0.587042	1
ID=gene-LOC100114268	37.35	38.35	75.7	0.493395	38.125	39.1667	77.2917	0.493261	1	1
ID=gene-LOC100114269	53.6867	63.46	117.147	0.458286	76.7619	76.631	153.393	0.500427	0.537755	1
ID=gene-LOC100114271	53.2905	44.9238	98.2143	0.542594	49.9792	40.0677	90.0469	0.555035	1	1
ID=gene-LOC100114274	34.975	24.725	59.7	0.585846	38.3796	27.1759	65.5556	0.585452	1	1
ID=gene-LOC100114276	53.4167	59.6167	113.033	0.472574	56.8667	67.7667	124.633	0.456272	0.794843	1
ID=gene-LOC100114279	259	93.15	352.15	0.735482	351.292	121.792	473.083	0.742558	0.810011	1
ID=gene-LOC100114280	68.9	65.575	134.475	0.512363	102.778	96.6389	199.417	0.515392	1	1
ID=gene-LOC100114282	84.0625	92.35	176.412	0.476511	127.153	129.5	256.653	0.495427	0.768937	1
ID=gene-LOC100114283	338.015	149.3	487.315	0.693628	342.545	147.41	489.955	0.699135	0.889294	1
ID=gene-LOC100114285	1903.56	2148.02	4051.58	0.469832	2075.62	2335.85	4411.47	0.470505	0.94786	1
ID=gene-LOC100114288	78.4286	80.0143	158.443	0.494996	102.153	103.542	205.694	0.496624	1	1
ID=gene-LOC100114294	89.12	80.5575	169.678	0.525232	84.775	74.1083	158.883	0.533568	1	1
ID=gene-LOC100114297	57.4045	58.0864	115.491	0.497048	70.348	64.0931	134.441	0.523263	0.704057	1
ID=gene-LOC100114298	44.35	49.9667	94.3167	0.470224	45.1458	66.4583	111.604	0.404517	0.395263	1
ID=gene-LOC100114300	108.832	115.832	224.663	0.484421	106.658	106.86	213.518	0.499528	0.773884	1
ID=gene-LOC100114301	22.85	22.65	45.5	0.502198	24.4583	27.7917	52.25	0.468102	0.838298	1
ID=gene-LOC100114302	114.773	35.4818	150.255	0.763855	136.231	36.1852	172.417	0.790129	0.592455	1
ID=gene-LOC100114305	42.175	38.825	81	0.520679	47.7708	36	83.7708	0.570256	0.638725	1
ID=gene-LOC100114306	55.0077	61.1846	116.192	0.473419	66.0152	66.1667	132.182	0.499427	0.704106	1
ID=gene-LOC100114310	67.5439	60.2614	127.805	0.52849	65.7531	56.2013	121.954	0.539162	0.899266	1
ID=gene-LOC100114311	47.6182	41.7727	89.3909	0.532696	54.5455	39.8106	94.3561	0.578081	0.552125	1
ID=gene-LOC100114313	153.915	103.354	257.269	0.598266	119.854	81.1271	200.981	0.596345	1	1
ID=gene-LOC100114314	115.466	129.6	245.066	0.471162	110.237	121.51	231.747	0.475677	0.926986	1
ID=gene-LOC100114316	56.02	42.16	98.18	0.570585	89.8333	62.3056	152.139	0.590469	0.793812	1
ID=gene-LOC100114322	267.556	186.678	454.233	0.589027	84.5463	55.0741	139.62	0.605544	0.768204	1
ID=gene-LOC100114323	169.915	150.885	320.8	0.529661	188.856	168.985	357.841	0.527765	1	1
ID=gene-LOC100114325	72.7235	74.3588	147.082	0.494441	101.237	103.34	204.577	0.494861	1	1
ID=gene-LOC100114327	47.86	45.76	93.62	0.511216	57.0417	46.6875	103.729	0.54991	0.568332	1
ID=gene-LOC100114328	61.0317	53.6293	114.661	0.53228	65.2398	57.1138	122.354	0.533207	1	1
ID=gene-LOC100114330	67.075	40.325	107.4	0.624534	58	30.1389	88.1389	0.658052	0.655466	1
ID=gene-LOC100114331	42.8588	34.2235	77.0824	0.556013	47.4219	37.75	85.1719	0.556779	1	1
ID=gene-LOC100114333	77.5826	69.8652	147.448	0.52617	82.557	70.8333	153.39	0.538215	0.907591	1
ID=gene-LOC100114334	49.735	64.14	113.875	0.436751	56.1964	67.5714	123.768	0.454047	0.79359	1
ID=gene-LOC100114338	92.2359	87.2564	179.492	0.513871	89.6786	84.281	173.96	0.515514	1	1
ID=gene-LOC100114341	33.1556	47.1778	80.3333	0.412725	45.2738	51.0833	96.3571	0.469854	0.542393	1
ID=gene-LOC100114343	40.4333	54.7	95.1333	0.425018	49.75	54.8056	104.556	0.475824	0.56662	1
ID=gene-LOC100114345	37.5452	39.2258	76.771	0.489054	31.6087	34.058	65.6667	0.481351	1	1
ID=gene-LOC100114348	68.3333	67.0222	135.356	0.504843	79.6019	75.1111	154.713	0.514513	0.906444	1
ID=gene-LOC100114351	42.8154	58.2385	101.054	0.423689	46.7454	57.5046	104.25	0.448397	0.777242	1
ID=gene-LOC100114354	45.6917	41.125	86.8167	0.526301	51	44.2708	95.2708	0.535316	0.882287	1
ID=gene-LOC100114357	57.9083	51.975	109.883	0.526998	80.6667	68.5758	149.242	0.540508	0.899207	1
ID=gene-LOC100114360	78.1	81	159.1	0.490886	84.9167	108.792	193.708	0.438374	0.334729	1
ID=gene-LOC100114364	55.82	55.38	111.2	0.501978	57.6667	57.8333	115.5	0.499278	1	1
ID=gene-LOC100114366	40.2667	38.9444	79.2111	0.508346	49.2262	45.0476	94.2738	0.522162	1	1
ID=gene-LOC100114374	26.625	29.65	56.275	0.473123	30.8542	29.875	60.7292	0.508062	0.712413	1
ID=gene-LOC100114375	175.75	128.767	304.517	0.577144	209.681	144.938	354.618	0.591286	0.750622	1
ID=gene-LOC100114382	41.1182	51.0364	92.1545	0.446187	43.3939	52.947	96.3409	0.450421	1	1
ID=gene-LOC100114386	66.18	48.34	114.52	0.57789	76.65	54.1167	130.767	0.586159	1	1
ID=gene-LOC100114388	2090.81	1732.39	3823.2	0.546873	1475.63	1247.05	2722.68	0.541976	0.705646	1
ID=gene-LOC100114390	44.8476	46.2524	91.1	0.49229	46.5787	47.1111	93.6898	0.497159	1	1
ID=gene-LOC100114394	54.95	61.5	116.45	0.471876	55.1222	59.8833	115.006	0.479301	0.895022	1
ID=gene-LOC100114396	85.6077	79.3677	164.975	0.518912	88.8812	76.2978	165.179	0.53809	0.824983	1
ID=gene-LOC100114401	128.444	129.167	257.611	0.498598	128.142	129.1	257.242	0.498137	1	1
ID=gene-LOC100114402	48.05	21.2333	69.2833	0.693529	45.7083	20.5833	66.2917	0.689503	1	1
ID=gene-LOC100114404	32.5125	30.2375	62.75	0.518127	35.7222	32.6296	68.3519	0.522623	1	1
ID=gene-LOC100114408	43.66	71.656	115.316	0.378612	46.0988	83.25	129.349	0.356391	0.790139	1
ID=gene-LOC100114409	58.9857	52.5714	111.557	0.528749	70.4306	61.0972	131.528	0.53548	1	1
ID=gene-LOC100114411	318.975	344.85	663.825	0.480511	573.611	606.944	1180.56	0.485882	0.845906	1
ID=gene-LOC100114413	26.4875	19.6125	46.1	0.574566	34.5	24.6111	59.1111	0.583647	1	1
ID=gene-LOC100114419	40.1	36.2143	76.3143	0.525459	55.1111	44.9167	100.028	0.550958	0.760223	1
ID=gene-LOC100114420	61.7333	69.9167	131.65	0.46892	75.65	88.5167	164.167	0.460812	0.906476	1
ID=gene-LOC100114421	31.8	36.4	68.2	0.466276	34.6833	40.35	75.0333	0.462239	1	1
ID=gene-LOC100114424	84.2667	93.6333	177.9	0.473674	78.2847	91.8819	170.167	0.460047	0.829933	1
ID=gene-LOC100114426	53.25	46.5167	99.7667	0.533745	71.4583	55.1389	126.597	0.564454	0.687591	1
ID=gene-LOC100114427	31.82	30.14	61.96	0.513557	33.8889	28.3611	62.25	0.5444	0.85624	1
ID=gene-LOC100114430	44.675	45.825	90.5	0.493646	41.4028	42.8194	84.2222	0.49159	1	1
ID=gene-LOC100114432	40.9	25.0125	65.9125	0.62052	43.4048	27.4048	70.8095	0.612979	1	1
ID=gene-LOC100114433	56.6	39.1	95.7	0.591432	50.7969	36.0885	86.8854	0.584642	1	1
ID=gene-LOC100114442	44.9619	55.5476	100.51	0.44734	45.9769	56.4907	102.468	0.448697	1	1
ID=gene-LOC100114445	19.0889	28.3333	47.4222	0.40253	23.6905	28.0714	51.7619	0.457682	0.686297	1
ID=gene-LOC100114446	56.16	61.58	117.74	0.476983	69.4833	72.05	141.533	0.490933	0.900772	1
ID=gene-LOC100114458	185.129	207.607	392.736	0.471382	217.799	212.139	429.938	0.506582	0.363627	1
ID=gene-LOC100114462	29.7125	35.225	64.9375	0.457555	36.3	38.4	74.7	0.485944	0.734422	1
ID=gene-LOC100114465	265.775	245.092	510.867	0.520243	270.438	244.681	515.118	0.525001	0.900432	1
ID=gene-LOC100114467	154.524	126.914	281.438	0.549052	145.866	130.731	276.597	0.527358	0.610065	1
ID=gene-LOC100114468	68.1235	81.5	149.624	0.4553	74.6146	87.25	161.865	0.460969	1	1
ID=gene-LOC100114470	24.7667	32.4333	57.2	0.432984	27.0833	38.1786	65.2619	0.414995	1	1
ID=gene-LOC100114478	32.3	19.05	51.35	0.629017	32.75	20.3333	53.0833	0.616954	1	1
ID=gene-LOC100114482	33.65	43.1833	76.8333	0.437961	37.8056	49.3889	87.1944	0.433578	1	1
ID=gene-LOC100114486	39.8222	37.9889	77.8111	0.511781	45.8889	42.1296	88.0185	0.521355	1	1
ID=gene-LOC100114488	65.6688	48.675	114.344	0.57431	89.4792	76.5	165.979	0.539099	0.623431	1
ID=gene-LOC100114490	46.6286	29	75.6286	0.616547	56.9375	39.3958	96.3333	0.591047	0.874808	1
ID=gene-LOC100114494	222.814	159.457	382.271	0.582869	202.024	150.226	352.25	0.573524	0.822624	1
ID=gene-LOC100114497	25.1769	65.2077	90.3846	0.278553	26.3157	67.5732	93.8889	0.280285	1	1
ID=gene-LOC100114499	59.55	63.8	123.35	0.482773	77	69.9583	146.958	0.523958	0.539807	1
ID=gene-LOC100114501	98.3833	80.6	178.983	0.549679	110.389	85.2917	195.681	0.564128	0.834905	1
ID=gene-LOC100114504	37.6211	46.8421	84.4632	0.445414	41.3333	48.901	90.2344	0.458066	0.878997	1
ID=gene-LOC100114510	193.832	115.295	309.126	0.62703	197.023	122.102	319.125	0.617386	0.869174	1
ID=gene-LOC100114520	72.6633	54.53	127.193	0.571283	74.1523	52.5402	126.693	0.585293	0.898498	1
ID=gene-LOC100114521	59.7	58.6615	118.362	0.504387	62.2197	60.4318	122.652	0.507288	1	1
ID=gene-LOC100114526	167.26	58.7933	226.053	0.739914	95.8654	59.8269	155.692	0.615736	0.0125849	1
ID=gene-LOC100114529	104.204	138.143	242.348	0.429978	233.833	289.686	523.52	0.446656	0.695688	1
ID=gene-LOC100114531	127.32	143.04	270.36	0.470928	164.483	164.867	329.35	0.499418	0.510889	1
ID=gene-LOC100114538	93.3333	68.4833	161.817	0.576784	109.896	75.875	185.771	0.591567	0.826861	1
ID=gene-LOC100114539	121.75	83.45	205.2	0.593324	122.708	97.5729	220.281	0.557053	0.491306	1
ID=gene-LOC100114541	50.5	37.35	87.85	0.574843	59.875	43.8333	103.708	0.57734	1	1
ID=gene-LOC100114544	198.689	224.422	423.111	0.46959	200.889	219.278	420.167	0.478117	0.836003	1
ID=gene-LOC100114545	26.675	25.875	52.55	0.507612	34.0833	28.8056	62.8889	0.541961	0.708505	1
ID=gene-LOC100114549	40.9067	50.4133	91.32	0.447949	41.0052	48.8125	89.8177	0.456538	0.881087	1
ID=gene-LOC100114551	70.3667	67.9	138.267	0.50892	97.0625	95.0625	192.125	0.505205	1	1
ID=gene-LOC100114552	171.532	185.712	357.244	0.480154	177.811	175.855	353.667	0.502765	0.598757	1
ID=gene-LOC100114554	38.3333	35.0917	73.425	0.522075	42.4083	47.7417	90.15	0.47042	0.635862	1
ID=gene-LOC100114556	82.4571	76.0714	158.529	0.520141	101	93.75	194.75	0.518614	1	1
ID=gene-LOC100114558	2013.95	2143.05	4157	0.484472	2761.04	2877.21	5638.25	0.489698	0.609171	1
ID=gene-LOC100114560	70.2136	73.3318	143.545	0.489139	72.8294	66.2063	139.036	0.523818	0.63374	1
ID=gene-LOC100114561	43.6667	40.92	84.5867	0.516236	57.0903	49.8819	106.972	0.533693	0.883365	1
ID=gene-LOC100114563	78.2462	79.0538	157.3	0.497433	98.3258	88.4015	186.727	0.526574	0.589521	1
ID=gene-LOC100114564	30.1875	32.4	62.5875	0.482325	27.9028	29.1944	57.0972	0.488689	1	1
ID=gene-LOC100114567	105.076	58.8694	163.945	0.64092	153.458	99.6059	253.064	0.606401	0.469468	1
ID=gene-LOC100114574	38.4	38.4385	76.8385	0.49975	30.7778	29.9907	60.7685	0.506476	1	1
ID=gene-LOC100114575	65.55	74.4625	140.012	0.468172	79.6071	83.4167	163.024	0.488316	0.817017	1
[truncated: 5,200 more rows]
